# Supplementary material for: Fates of imine intermediates in radical cyclizations of N-sulfonylindoles and ene-sulfonamides
Source: Beilstein J Org Chem. 2015 Sep 17;11:1649–55. doi: 10.3762/bjoc.11.181 (PMC4660904; doi:10.3762/bjoc.11.181)
Supplement: File 2 — Chemical information file of compound 27. [file Beilstein_J_Org_Chem-11-1649-s002.cif]

 
data_benhay1_0m
 
_audit_creation_method            'SHELXL-2014/7'
_shelx_SHELXL_version_number      '2014/7'
_chemical_name_systematic         ?
_chemical_name_common             ?
_chemical_melting_point           ?
_chemical_formula_moiety          ?
_chemical_formula_sum
 'C20 H22 N2 O4' 
_chemical_formula_weight          354.39

loop_
 _atom_type_symbol
 _atom_type_description
 _atom_type_scat_dispersion_real
 _atom_type_scat_dispersion_imag
 _atom_type_scat_source
 'C'  'C'   0.0181   0.0091
 'International Tables Vol C Tables 4.2.6.8 and 6.1.1.4'
 'H'  'H'   0.0000   0.0000
 'International Tables Vol C Tables 4.2.6.8 and 6.1.1.4'
 'N'  'N'   0.0311   0.0180
 'International Tables Vol C Tables 4.2.6.8 and 6.1.1.4'
 'O'  'O'   0.0492   0.0322
 'International Tables Vol C Tables 4.2.6.8 and 6.1.1.4'
 
_space_group_crystal_system       monoclinic
_space_group_IT_number            4
_space_group_name_H-M_alt         'P 21'
_space_group_name_Hall            'P 2yb'
 
_shelx_space_group_comment
;
The symmetry employed for this shelxl refinement is uniquely defined
by the following loop, which should always be used as a source of
symmetry information in preference to the above space-group names.
They are only intended as comments.
;
 
loop_
 _space_group_symop_operation_xyz
 'x, y, z'
 '-x, y+1/2, -z'
 
_cell_length_a                    12.2554(3)
_cell_length_b                    4.96200(10)
_cell_length_c                    15.2826(3)
_cell_angle_alpha                 90
_cell_angle_beta                  109.7830(10)
_cell_angle_gamma                 90
_cell_volume                      874.51(3)
_cell_formula_units_Z             2
_cell_measurement_temperature     104(2)
_cell_measurement_reflns_used     5838 
_cell_measurement_theta_min       3.073 
_cell_measurement_theta_max       68.043 
 
_exptl_crystal_description        plate 
_exptl_crystal_colour             colorless 
_exptl_crystal_density_meas       ?
_exptl_crystal_density_method     ?
_exptl_crystal_density_diffrn     1.346          
_exptl_crystal_F_000              376
_exptl_transmission_factor_min    ?
_exptl_transmission_factor_max    ?
_exptl_crystal_size_max           0.160
_exptl_crystal_size_mid           0.120
_exptl_crystal_size_min           0.020
_exptl_absorpt_coefficient_mu     0.772
_shelx_estimated_absorpt_T_min    0.886
_shelx_estimated_absorpt_T_max    0.985
_exptl_absorpt_correction_type    multi-scan
_exptl_absorpt_correction_T_min   0.886
_exptl_absorpt_correction_T_max   0.985
_exptl_absorpt_process_details    'Bruker Sadabs'
_exptl_absorpt_special_details    ?
_diffrn_ambient_temperature       104(2)
_diffrn_radiation_wavelength      1.54178
_diffrn_radiation_type            CuK\a
_diffrn_radiation_source          'microfocus sealed tube'  
_diffrn_measurement_device_type   'Bruker X8 Prospector Ultra' 
_diffrn_measurement_method        '\f and \w scans' 
_diffrn_detector_area_resol_mean  ?
_diffrn_reflns_number             14579
_diffrn_reflns_av_unetI/netI      0.0588
_diffrn_reflns_av_R_equivalents   0.1008
_diffrn_reflns_limit_h_min        -14
_diffrn_reflns_limit_h_max        14
_diffrn_reflns_limit_k_min        -5
_diffrn_reflns_limit_k_max        5
_diffrn_reflns_limit_l_min        -18
_diffrn_reflns_limit_l_max        17
_diffrn_reflns_theta_min          3.073
_diffrn_reflns_theta_max          70.245
_diffrn_reflns_theta_full         68.000
_diffrn_measured_fraction_theta_max   0.955
_diffrn_measured_fraction_theta_full  0.980
_diffrn_reflns_Laue_measured_fraction_max    0.955
_diffrn_reflns_Laue_measured_fraction_full   0.980
_diffrn_reflns_point_group_measured_fraction_max   0.957
_diffrn_reflns_point_group_measured_fraction_full  0.983
_reflns_number_total              2944
_reflns_number_gt                 2582
_reflns_threshold_expression      'I > 2\s(I)'
_reflns_Friedel_coverage          0.782
_reflns_Friedel_fraction_max      0.959
_reflns_Friedel_fraction_full     0.986
 
_reflns_special_details
;
 Reflections were merged by SHELXL according to the crystal
 class for the calculation of statistics and refinement.
 
 _reflns_Friedel_fraction is defined as the number of unique
 Friedel pairs measured divided by the number that would be
 possible theoretically, ignoring centric projections and
 systematic absences.
;
 
_computing_data_collection        'Bruker APEX2' 
_computing_cell_refinement        'Bruker SAINT' 
_computing_data_reduction         'Bruker SAINT' 
_computing_structure_solution     'SHELXS-97 (Sheldrick, 2008)' 
_computing_structure_refinement   'SHELXL-97 (Sheldrick, 2008)' 
_computing_molecular_graphics     'Bruker SHELXTL' 
_computing_publication_material   'Bruker SHELXTL' 
_refine_special_details
;
 Refined as a 2-component inversion twin.
;
_refine_ls_structure_factor_coef  Fsqd
_refine_ls_matrix_type            full
_refine_ls_weighting_scheme       calc
_refine_ls_weighting_details
'w=1/[\s^2^(Fo^2^)+(0.0640P)^2^] where P=(Fo^2^+2Fc^2^)/3'
_atom_sites_solution_primary      ?
_atom_sites_solution_secondary    ?
_atom_sites_solution_hydrogens    mixed
_refine_ls_hydrogen_treatment     mixed
_refine_ls_extinction_method      none
_refine_ls_extinction_coef        .
_refine_ls_abs_structure_details
;
 Refined as an inversion twin.
;
_refine_ls_abs_structure_Flack    0.0(3)
_chemical_absolute_configuration  unk
_refine_ls_number_reflns          2944
_refine_ls_number_parameters      242
_refine_ls_number_restraints      1
_refine_ls_R_factor_all           0.0519
_refine_ls_R_factor_gt            0.0439
_refine_ls_wR_factor_ref          0.1092
_refine_ls_wR_factor_gt           0.1059
_refine_ls_goodness_of_fit_ref    1.075
_refine_ls_restrained_S_all       1.075
_refine_ls_shift/su_max           0.000
_refine_ls_shift/su_mean          0.000
 
loop_
 _atom_site_label
 _atom_site_type_symbol
 _atom_site_fract_x
 _atom_site_fract_y
 _atom_site_fract_z
 _atom_site_U_iso_or_equiv
 _atom_site_adp_type
 _atom_site_occupancy
 _atom_site_site_symmetry_order  
 _atom_site_calc_flag
 _atom_site_refinement_flags_posn
 _atom_site_refinement_flags_adp
 _atom_site_refinement_flags_occupancy
 _atom_site_disorder_assembly
 _atom_site_disorder_group
O1 O 0.07548(19) 1.0709(4) 1.04778(15) 0.0182(5) Uani 1 1 d . . . . .
N1 N 0.1499(2) 0.9507(5) 0.93354(18) 0.0129(6) Uani 1 1 d . . . . .
C1 C 0.1358(3) 0.9260(6) 1.0180(2) 0.0139(7) Uani 1 1 d . . . . .
O2 O 0.4057(2) 0.5052(5) 0.78983(16) 0.0228(6) Uani 1 1 d . . . . .
N2 N 0.3970(3) 0.6375(6) 1.3259(2) 0.0211(7) Uani 1 1 d . . . . .
H2N H 0.396(4) 0.822(11) 1.336(3) 0.048(13) Uiso 1 1 d . . . . .
C2 C 0.2112(3) 0.6909(6) 1.0702(2) 0.0135(7) Uani 1 1 d . . . . .
H2A H 0.1596 0.5385 1.0740 0.016 Uiso 1 1 calc R U . . .
O3 O -0.1664(2) 0.8408(6) 0.49816(16) 0.0299(7) Uani 1 1 d . . . . .
C3 C 0.2755(3) 0.6127(6) 1.0056(2) 0.0129(7) Uani 1 1 d . . . . .
O4 O 0.4279(2) 0.2135(5) 1.38668(15) 0.0243(6) Uani 1 1 d . . . . .
C4 C 0.3573(3) 0.4151(6) 1.0092(2) 0.0151(7) Uani 1 1 d . . . . .
H4A H 0.3846 0.3000 1.0618 0.018 Uiso 1 1 calc R U . . .
C5 C 0.3989(3) 0.3863(7) 0.9359(2) 0.0161(7) Uani 1 1 d . . . . .
H5A H 0.4549 0.2514 0.9386 0.019 Uiso 1 1 calc R U . . .
C6 C 0.3592(3) 0.5536(7) 0.8583(2) 0.0153(7) Uani 1 1 d . . . . .
C7 C 0.2764(3) 0.7514(6) 0.8521(2) 0.0145(7) Uani 1 1 d . . . . .
H7A H 0.2489 0.8662 0.7995 0.017 Uiso 1 1 calc R U . . .
C8 C 0.2359(3) 0.7738(6) 0.9262(2) 0.0117(7) Uani 1 1 d . . . . .
C9 C 0.0956(3) 1.1631(6) 0.8659(2) 0.0139(7) Uani 1 1 d . . . . .
H9A H 0.1569 1.2857 0.8608 0.017 Uiso 1 1 calc R U . . .
H9B H 0.0432 1.2698 0.8896 0.017 Uiso 1 1 calc R U . . .
C10 C 0.0271(3) 1.0584(7) 0.7700(2) 0.0136(7) Uani 1 1 d . . . . .
C11 C -0.0544(3) 0.8546(7) 0.7553(2) 0.0178(7) Uani 1 1 d . . . . .
H11A H -0.0655 0.7692 0.8073 0.021 Uiso 1 1 calc R U . . .
C12 C -0.1205(3) 0.7720(7) 0.6660(2) 0.0207(8) Uani 1 1 d . . . . .
H12A H -0.1758 0.6314 0.6572 0.025 Uiso 1 1 calc R U . . .
C13 C -0.1048(3) 0.8968(7) 0.5900(2) 0.0207(8) Uani 1 1 d . . . . .
C14 C -0.0214(3) 1.0974(8) 0.6035(2) 0.0244(8) Uani 1 1 d . . . . .
H14A H -0.0086 1.1797 0.5516 0.029 Uiso 1 1 calc R U . . .
C15 C 0.0427(3) 1.1759(7) 0.6928(2) 0.0194(8) Uani 1 1 d . . . . .
H15A H 0.0991 1.3142 0.7016 0.023 Uiso 1 1 calc R U . . .
C16 C 0.3623(3) 0.6667(8) 0.7077(2) 0.0253(9) Uani 1 1 d . . . . .
H16A H 0.4038 0.6212 0.6650 0.038 Uiso 1 1 calc R U . . .
H16B H 0.3742 0.8577 0.7246 0.038 Uiso 1 1 calc R U . . .
H16C H 0.2793 0.6317 0.6774 0.038 Uiso 1 1 calc R U . . .
C17 C -0.2466(3) 0.6218(9) 0.4799(3) 0.0330(10) Uani 1 1 d . . . . .
H17A H -0.2861 0.6050 0.4127 0.050 Uiso 1 1 calc R U . . .
H17B H -0.3039 0.6556 0.5104 0.050 Uiso 1 1 calc R U . . .
H17C H -0.2047 0.4546 0.5041 0.050 Uiso 1 1 calc R U . . .
C18 C 0.2826(3) 0.7798(6) 1.1689(2) 0.0185(8) Uani 1 1 d . . . . .
H18A H 0.3397 0.9172 1.1655 0.022 Uiso 1 1 calc R U . . .
H18B H 0.2304 0.8648 1.1981 0.022 Uiso 1 1 calc R U . . .
C19 C 0.3462(3) 0.5492(7) 1.2292(2) 0.0210(8) Uani 1 1 d . . . . .
H19A H 0.2916 0.3988 1.2252 0.025 Uiso 1 1 calc R U . . .
H19C H 0.4082 0.4834 1.2067 0.025 Uiso 1 1 calc R U . . .
C20 C 0.4315(3) 0.4618(8) 1.3956(2) 0.0190(8) Uani 1 1 d . . . . .
H20A H 0.4613 0.5321 1.4569 0.023 Uiso 1 1 calc R U . . .
 
loop_
 _atom_site_aniso_label
 _atom_site_aniso_U_11
 _atom_site_aniso_U_22
 _atom_site_aniso_U_33
 _atom_site_aniso_U_23
 _atom_site_aniso_U_13
 _atom_site_aniso_U_12
O1 0.0240(12) 0.0132(12) 0.0199(12) 0.0006(9) 0.0107(10) 0.0027(10)
N1 0.0135(14) 0.0102(14) 0.0137(13) 0.0008(11) 0.0028(11) 0.0006(11)
C1 0.0164(17) 0.0106(17) 0.0153(17) -0.0040(13) 0.0061(14) -0.0058(14)
O2 0.0263(14) 0.0269(15) 0.0190(13) 0.0040(10) 0.0127(11) 0.0072(11)
N2 0.0272(17) 0.0182(18) 0.0149(15) -0.0017(12) 0.0032(13) -0.0005(13)
C2 0.0176(17) 0.0093(17) 0.0137(17) 0.0012(13) 0.0055(14) 0.0000(13)
O3 0.0277(14) 0.0434(16) 0.0145(13) -0.0088(11) 0.0020(11) -0.0037(13)
C3 0.0131(17) 0.0117(17) 0.0128(16) -0.0023(13) 0.0028(14) -0.0047(12)
O4 0.0308(15) 0.0201(15) 0.0211(14) -0.0001(10) 0.0077(12) 0.0010(11)
C4 0.0173(17) 0.0110(17) 0.0128(17) 0.0005(12) -0.0004(14) 0.0003(13)
C5 0.0127(17) 0.0154(18) 0.0186(18) -0.0019(14) 0.0032(15) 0.0002(14)
C6 0.0154(17) 0.0162(18) 0.0145(17) -0.0021(13) 0.0054(14) -0.0021(14)
C7 0.0181(17) 0.0098(16) 0.0151(17) 0.0021(13) 0.0048(14) -0.0024(13)
C8 0.0115(16) 0.0085(16) 0.0135(17) -0.0015(12) 0.0021(13) -0.0038(12)
C9 0.0165(17) 0.0068(16) 0.0171(17) 0.0034(12) 0.0040(14) 0.0013(13)
C10 0.0127(16) 0.0129(17) 0.0158(17) -0.0002(13) 0.0057(14) 0.0027(13)
C11 0.0190(17) 0.0176(18) 0.0164(18) 0.0010(14) 0.0054(15) -0.0032(15)
C12 0.0184(18) 0.024(2) 0.0184(19) -0.0046(14) 0.0037(15) -0.0043(15)
C13 0.0151(17) 0.027(2) 0.0165(18) -0.0036(14) 0.0006(14) 0.0025(15)
C14 0.027(2) 0.033(2) 0.0154(18) 0.0040(16) 0.0097(16) 0.0010(17)
C15 0.0182(18) 0.0203(19) 0.0193(19) 0.0016(14) 0.0060(15) -0.0028(15)
C16 0.027(2) 0.036(2) 0.0163(19) 0.0047(15) 0.0117(16) 0.0052(17)
C17 0.026(2) 0.043(3) 0.025(2) -0.0133(18) 0.0021(17) -0.0053(18)
C18 0.026(2) 0.0141(18) 0.0160(19) 0.0000(13) 0.0079(15) -0.0003(14)
C19 0.028(2) 0.0173(19) 0.0144(18) -0.0011(14) 0.0031(16) 0.0027(16)
C20 0.0190(18) 0.025(2) 0.0116(17) -0.0006(15) 0.0035(15) -0.0003(15)
 
_geom_special_details
;
 All esds (except the esd in the dihedral angle between two l.s. planes)
 are estimated using the full covariance matrix.  The cell esds are taken
 into account individually in the estimation of esds in distances, angles
 and torsion angles; correlations between esds in cell parameters are only
 used when they are defined by crystal symmetry.  An approximate (isotropic)
 treatment of cell esds is used for estimating esds involving l.s. planes.
;
 
loop_
 _geom_bond_atom_site_label_1
 _geom_bond_atom_site_label_2
 _geom_bond_distance
 _geom_bond_site_symmetry_2
 _geom_bond_publ_flag
O1 C1 1.224(4) . ?
N1 C1 1.364(4) . ?
N1 C8 1.405(4) . ?
N1 C9 1.469(4) . ?
C1 C2 1.534(4) . ?
O2 C6 1.371(4) . ?
O2 C16 1.431(4) . ?
N2 C20 1.330(4) . ?
N2 C19 1.463(4) . ?
N2 H2N 0.93(6) . ?
C2 C3 1.508(4) . ?
C2 C18 1.530(4) . ?
C2 H2A 1.0000 . ?
O3 C13 1.379(4) . ?
O3 C17 1.427(5) . ?
C3 C4 1.389(4) . ?
C3 C8 1.395(4) . ?
O4 C20 1.239(4) . ?
C4 C5 1.387(4) . ?
C4 H4A 0.9500 . ?
C5 C6 1.393(4) . ?
C5 H5A 0.9500 . ?
C6 C7 1.391(5) . ?
C7 C8 1.387(4) . ?
C7 H7A 0.9500 . ?
C9 C10 1.513(4) . ?
C9 H9A 0.9900 . ?
C9 H9B 0.9900 . ?
C10 C11 1.385(5) . ?
C10 C15 1.387(5) . ?
C11 C12 1.393(4) . ?
C11 H11A 0.9500 . ?
C12 C13 1.386(5) . ?
C12 H12A 0.9500 . ?
C13 C14 1.391(5) . ?
C14 C15 1.381(5) . ?
C14 H14A 0.9500 . ?
C15 H15A 0.9500 . ?
C16 H16A 0.9800 . ?
C16 H16B 0.9800 . ?
C16 H16C 0.9800 . ?
C17 H17A 0.9800 . ?
C17 H17B 0.9800 . ?
C17 H17C 0.9800 . ?
C18 C19 1.510(5) . ?
C18 H18A 0.9900 . ?
C18 H18B 0.9900 . ?
C19 H19A 0.9900 . ?
C19 H19C 0.9900 . ?
C20 H20A 0.9500 . ?
 
loop_
 _geom_angle_atom_site_label_1
 _geom_angle_atom_site_label_2
 _geom_angle_atom_site_label_3
 _geom_angle
 _geom_angle_site_symmetry_1
 _geom_angle_site_symmetry_3
 _geom_angle_publ_flag
C1 N1 C8 110.9(3) . . ?
C1 N1 C9 123.9(3) . . ?
C8 N1 C9 124.5(2) . . ?
O1 C1 N1 125.8(3) . . ?
O1 C1 C2 125.9(3) . . ?
N1 C1 C2 108.3(3) . . ?
C6 O2 C16 116.4(2) . . ?
C20 N2 C19 121.6(3) . . ?
C20 N2 H2N 122(3) . . ?
C19 N2 H2N 116(3) . . ?
C3 C2 C18 117.9(3) . . ?
C3 C2 C1 102.2(2) . . ?
C18 C2 C1 109.7(3) . . ?
C3 C2 H2A 108.9 . . ?
C18 C2 H2A 108.9 . . ?
C1 C2 H2A 108.9 . . ?
C13 O3 C17 117.2(3) . . ?
C4 C3 C8 118.2(3) . . ?
C4 C3 C2 133.3(3) . . ?
C8 C3 C2 108.4(3) . . ?
C5 C4 C3 119.9(3) . . ?
C5 C4 H4A 120.1 . . ?
C3 C4 H4A 120.1 . . ?
C4 C5 C6 120.6(3) . . ?
C4 C5 H5A 119.7 . . ?
C6 C5 H5A 119.7 . . ?
O2 C6 C7 123.6(3) . . ?
O2 C6 C5 115.4(3) . . ?
C7 C6 C5 121.0(3) . . ?
C8 C7 C6 117.1(3) . . ?
C8 C7 H7A 121.5 . . ?
C6 C7 H7A 121.5 . . ?
C7 C8 C3 123.3(3) . . ?
C7 C8 N1 126.9(3) . . ?
C3 C8 N1 109.8(2) . . ?
N1 C9 C10 113.9(3) . . ?
N1 C9 H9A 108.8 . . ?
C10 C9 H9A 108.8 . . ?
N1 C9 H9B 108.8 . . ?
C10 C9 H9B 108.8 . . ?
H9A C9 H9B 107.7 . . ?
C11 C10 C15 117.9(3) . . ?
C11 C10 C9 122.8(3) . . ?
C15 C10 C9 119.2(3) . . ?
C10 C11 C12 121.5(3) . . ?
C10 C11 H11A 119.2 . . ?
C12 C11 H11A 119.2 . . ?
C13 C12 C11 119.3(3) . . ?
C13 C12 H12A 120.3 . . ?
C11 C12 H12A 120.3 . . ?
O3 C13 C12 125.4(3) . . ?
O3 C13 C14 114.7(3) . . ?
C12 C13 C14 120.0(3) . . ?
C15 C14 C13 119.5(3) . . ?
C15 C14 H14A 120.3 . . ?
C13 C14 H14A 120.3 . . ?
C14 C15 C10 121.8(3) . . ?
C14 C15 H15A 119.1 . . ?
C10 C15 H15A 119.1 . . ?
O2 C16 H16A 109.5 . . ?
O2 C16 H16B 109.5 . . ?
H16A C16 H16B 109.5 . . ?
O2 C16 H16C 109.5 . . ?
H16A C16 H16C 109.5 . . ?
H16B C16 H16C 109.5 . . ?
O3 C17 H17A 109.5 . . ?
O3 C17 H17B 109.5 . . ?
H17A C17 H17B 109.5 . . ?
O3 C17 H17C 109.5 . . ?
H17A C17 H17C 109.5 . . ?
H17B C17 H17C 109.5 . . ?
C19 C18 C2 112.8(3) . . ?
C19 C18 H18A 109.0 . . ?
C2 C18 H18A 109.0 . . ?
C19 C18 H18B 109.0 . . ?
C2 C18 H18B 109.0 . . ?
H18A C18 H18B 107.8 . . ?
N2 C19 C18 110.2(3) . . ?
N2 C19 H19A 109.6 . . ?
C18 C19 H19A 109.6 . . ?
N2 C19 H19C 109.6 . . ?
C18 C19 H19C 109.6 . . ?
H19A C19 H19C 108.1 . . ?
O4 C20 N2 125.0(3) . . ?
O4 C20 H20A 117.5 . . ?
N2 C20 H20A 117.5 . . ?
 
loop_
 _geom_torsion_atom_site_label_1
 _geom_torsion_atom_site_label_2
 _geom_torsion_atom_site_label_3
 _geom_torsion_atom_site_label_4
 _geom_torsion
 _geom_torsion_site_symmetry_1
 _geom_torsion_site_symmetry_2
 _geom_torsion_site_symmetry_3
 _geom_torsion_site_symmetry_4
 _geom_torsion_publ_flag
C8 N1 C1 O1 172.6(3) . . . . ?
C9 N1 C1 O1 1.6(5) . . . . ?
C8 N1 C1 C2 -5.8(3) . . . . ?
C9 N1 C1 C2 -176.9(3) . . . . ?
O1 C1 C2 C3 -173.2(3) . . . . ?
N1 C1 C2 C3 5.2(3) . . . . ?
O1 C1 C2 C18 -47.4(4) . . . . ?
N1 C1 C2 C18 131.1(3) . . . . ?
C18 C2 C3 C4 60.1(5) . . . . ?
C1 C2 C3 C4 -179.6(3) . . . . ?
C18 C2 C3 C8 -123.1(3) . . . . ?
C1 C2 C3 C8 -2.9(3) . . . . ?
C8 C3 C4 C5 1.3(4) . . . . ?
C2 C3 C4 C5 177.8(3) . . . . ?
C3 C4 C5 C6 -0.2(5) . . . . ?
C16 O2 C6 C7 -1.6(4) . . . . ?
C16 O2 C6 C5 177.3(3) . . . . ?
C4 C5 C6 O2 -179.5(3) . . . . ?
C4 C5 C6 C7 -0.5(5) . . . . ?
O2 C6 C7 C8 178.9(3) . . . . ?
C5 C6 C7 C8 0.0(4) . . . . ?
C6 C7 C8 C3 1.2(4) . . . . ?
C6 C7 C8 N1 -177.4(3) . . . . ?
C4 C3 C8 C7 -1.9(4) . . . . ?
C2 C3 C8 C7 -179.2(3) . . . . ?
C4 C3 C8 N1 176.9(3) . . . . ?
C2 C3 C8 N1 -0.4(3) . . . . ?
C1 N1 C8 C7 -177.2(3) . . . . ?
C9 N1 C8 C7 -6.2(5) . . . . ?
C1 N1 C8 C3 4.0(3) . . . . ?
C9 N1 C8 C3 175.0(3) . . . . ?
C1 N1 C9 C10 -126.6(3) . . . . ?
C8 N1 C9 C10 63.5(4) . . . . ?
N1 C9 C10 C11 49.5(4) . . . . ?
N1 C9 C10 C15 -132.9(3) . . . . ?
C15 C10 C11 C12 -1.1(5) . . . . ?
C9 C10 C11 C12 176.6(3) . . . . ?
C10 C11 C12 C13 -0.2(5) . . . . ?
C17 O3 C13 C12 -5.3(5) . . . . ?
C17 O3 C13 C14 175.0(3) . . . . ?
C11 C12 C13 O3 -178.0(3) . . . . ?
C11 C12 C13 C14 1.8(5) . . . . ?
O3 C13 C14 C15 177.8(3) . . . . ?
C12 C13 C14 C15 -1.9(5) . . . . ?
C13 C14 C15 C10 0.6(5) . . . . ?
C11 C10 C15 C14 0.9(5) . . . . ?
C9 C10 C15 C14 -176.9(3) . . . . ?
C3 C2 C18 C19 -71.9(4) . . . . ?
C1 C2 C18 C19 171.8(3) . . . . ?
C20 N2 C19 C18 162.8(3) . . . . ?
C2 C18 C19 N2 -170.8(3) . . . . ?
C19 N2 C20 O4 2.2(6) . . . . ?
 
loop_
 _geom_hbond_atom_site_label_D 
 _geom_hbond_atom_site_label_H 
 _geom_hbond_atom_site_label_A 
 _geom_hbond_distance_DH 
 _geom_hbond_distance_HA 
 _geom_hbond_distance_DA 
 _geom_hbond_angle_DHA 
 _geom_hbond_site_symmetry_A 
N2 H2N O4  0.93(6) 2.08(5) 2.989(4) 167(4) 1_565
 
_refine_diff_density_max    0.213
_refine_diff_density_min   -0.185
_refine_diff_density_rms    0.048

_shelx_res_file
;

    benhay1_0m.res created by SHELXL-2014/7


TITL BenHay1_0m in P2(1)
CELL 1.54178 12.2554 4.9620 15.2826 90.000 109.783 90.000
ZERR 2.00 0.0003 0.0001 0.0003 0.000 0.001 0.000
LATT -1
SYMM -x, y+1/2, -z
SFAC C H N O
UNIT 40 44 4 8
TEMP -169.490
ACTA 136
L.S. 8
size .02 .12 .16
FMAP 2
PLAN 25
eqiv $1  x, 1+y, z
HTAB N2 O4_$1
BOND $H
CONF
twin
WGHT    0.064000
BASF  -0.01095
FVAR       0.32856
O1    4    0.075483    1.070867    1.047780    11.00000    0.02396    0.01319 =
         0.01992    0.00060    0.01071    0.00272
N1    3    0.149883    0.950676    0.933538    11.00000    0.01347    0.01019 =
         0.01372    0.00080    0.00282    0.00062
C1    1    0.135849    0.926016    1.018009    11.00000    0.01640    0.01065 =
         0.01529   -0.00396    0.00609   -0.00583
O2    4    0.405652    0.505217    0.789830    11.00000    0.02634    0.02693 =
         0.01905    0.00395    0.01266    0.00716
N2    3    0.397017    0.637529    1.325882    11.00000    0.02718    0.01816 =
         0.01490   -0.00169    0.00324   -0.00047
H2N   2    0.396043    0.821676    1.336324    11.00000    0.04766
C2    1    0.211219    0.690915    1.070229    11.00000    0.01764    0.00926 =
         0.01368    0.00123    0.00552    0.00001
AFIX  13
H2A   2    0.159599    0.538487    1.073967    11.00000   -1.20000
AFIX   0
O3    4   -0.166448    0.840775    0.498164    11.00000    0.02770    0.04340 =
         0.01455   -0.00880    0.00197   -0.00369
C3    1    0.275541    0.612715    1.005606    11.00000    0.01310    0.01166 =
         0.01284   -0.00229    0.00276   -0.00467
O4    4    0.427859    0.213510    1.386681    11.00000    0.03083    0.02011 =
         0.02110   -0.00014    0.00767    0.00099
C4    1    0.357269    0.415118    1.009215    11.00000    0.01730    0.01102 =
         0.01279    0.00054   -0.00039    0.00029
AFIX  43
H4A   2    0.384604    0.299967    1.061810    11.00000   -1.20000
AFIX   0
C5    1    0.398859    0.386336    0.935873    11.00000    0.01272    0.01542 =
         0.01857   -0.00192    0.00318    0.00024
AFIX  43
H5A   2    0.454894    0.251402    0.938557    11.00000   -1.20000
AFIX   0
C6    1    0.359170    0.553601    0.858298    11.00000    0.01545    0.01621 =
         0.01450   -0.00214    0.00543   -0.00211
C7    1    0.276427    0.751440    0.852141    11.00000    0.01805    0.00978 =
         0.01511    0.00215    0.00481   -0.00239
AFIX  43
H7A   2    0.248912    0.866221    0.799460    11.00000   -1.20000
AFIX   0
C8    1    0.235885    0.773753    0.926246    11.00000    0.01147    0.00850 =
         0.01352   -0.00151    0.00208   -0.00379
C9    1    0.095589    1.163140    0.865900    11.00000    0.01645    0.00680 =
         0.01712    0.00339    0.00402    0.00132
AFIX  23
H9A   2    0.156865    1.285742    0.860764    11.00000   -1.20000
H9B   2    0.043233    1.269814    0.889585    11.00000   -1.20000
AFIX   0
C10   1    0.027072    1.058358    0.770048    11.00000    0.01268    0.01292 =
         0.01578   -0.00020    0.00572    0.00267
C11   1   -0.054396    0.854613    0.755288    11.00000    0.01903    0.01761 =
         0.01641    0.00098    0.00544   -0.00319
AFIX  43
H11A  2   -0.065458    0.769229    0.807294    11.00000   -1.20000
AFIX   0
C12   1   -0.120487    0.771992    0.665955    11.00000    0.01839    0.02354 =
         0.01836   -0.00464    0.00372   -0.00434
AFIX  43
H12A  2   -0.175806    0.631436    0.657181    11.00000   -1.20000
AFIX   0
C13   1   -0.104756    0.896838    0.589995    11.00000    0.01505    0.02688 =
         0.01648   -0.00363    0.00064    0.00248
C14   1   -0.021364    1.097394    0.603466    11.00000    0.02656    0.03312 =
         0.01542    0.00401    0.00966    0.00096
AFIX  43
H14A  2   -0.008609    1.179679    0.551631    11.00000   -1.20000
AFIX   0
C15   1    0.042749    1.175933    0.692823    11.00000    0.01821    0.02031 =
         0.01935    0.00164    0.00603   -0.00276
AFIX  43
H15A  2    0.099087    1.314176    0.701621    11.00000   -1.20000
AFIX   0
C16   1    0.362342    0.666679    0.707737    11.00000    0.02719    0.03563 =
         0.01627    0.00475    0.01168    0.00519
AFIX 137
H16A  2    0.403820    0.621235    0.665006    11.00000   -1.50000
H16B  2    0.374191    0.857698    0.724575    11.00000   -1.50000
H16C  2    0.279349    0.631704    0.677397    11.00000   -1.50000
AFIX   0
C17   1   -0.246552    0.621816    0.479912    11.00000    0.02639    0.04296 =
         0.02471   -0.01330    0.00210   -0.00531
AFIX 137
H17A  2   -0.286112    0.604972    0.412686    11.00000   -1.50000
H17B  2   -0.303868    0.655566    0.510415    11.00000   -1.50000
H17C  2   -0.204685    0.454550    0.504103    11.00000   -1.50000
AFIX   0
C18   1    0.282638    0.779839    1.168887    11.00000    0.02615    0.01405 =
         0.01598    0.00003    0.00785   -0.00033
AFIX  23
H18A  2    0.339685    0.917180    1.165531    11.00000   -1.20000
H18B  2    0.230435    0.864829    1.198113    11.00000   -1.20000
AFIX   0
C19   1    0.346180    0.549243    1.229199    11.00000    0.02816    0.01726 =
         0.01437   -0.00112    0.00310    0.00269
AFIX  23
H19A  2    0.291635    0.398823    1.225212    11.00000   -1.20000
H19C  2    0.408175    0.483358    1.206650    11.00000   -1.20000
AFIX   0
C20   1    0.431535    0.461772    1.395591    11.00000    0.01904    0.02496 =
         0.01164   -0.00062    0.00346   -0.00032
AFIX  43
H20A  2    0.461303    0.532104    1.456944    11.00000   -1.20000

AFIX   0
HKLF 4 1 1 0 0 0 1 0 0 0 1

REM  BenHay1_0m in P2(1)
REM R1 =  0.0439 for    2582 Fo > 4sig(Fo)  and  0.0519 for all    2944 data
REM    242 parameters refined using      1 restraints

END

WGHT      0.0644      0.0000

REM Highest difference peak  0.213,  deepest hole -0.185,  1-sigma level  0.048
Q1    1   0.3754  0.1978  1.3218  11.00000  0.05    0.21
Q2    1  -0.0948  1.0796  0.5987  11.00000  0.05    0.21
Q3    1   0.1847  0.7186  1.1796  11.00000  0.05    0.19
Q4    1  -0.1166  0.8313  0.5417  11.00000  0.05    0.19
Q5    1   0.4937  0.2401  1.4657  11.00000  0.05    0.18
Q6    1   0.0944  0.9720  0.8734  11.00000  0.05    0.18
Q7    1  -0.2281  0.8511  0.4154  11.00000  0.05    0.17
Q8    1   0.2814  0.7030  0.6537  11.00000  0.05    0.17
Q9    1  -0.0955  0.8697  0.4785  11.00000  0.05    0.17
Q10   1   0.1964  0.6588  0.5832  11.00000  0.05    0.17
Q11   1   0.1556  0.5287  1.1170  11.00000  0.05    0.17
Q12   1   0.0632  1.0682  0.7401  11.00000  0.05    0.16
Q13   1   0.3337  0.2474  1.3368  11.00000  0.05    0.16
Q14   1   0.2771  0.7873  0.9881  11.00000  0.05    0.16
Q15   1   0.2279  0.6955  0.8734  11.00000  0.05    0.16
Q16   1  -0.2083  0.5474  0.4179  11.00000  0.05    0.16
Q17   1   0.0251  0.8804  0.7622  11.00000  0.05    0.15
Q18   1   0.4161  0.7808  1.4454  11.00000  0.05    0.15
Q19   1   0.3515  1.0073  0.8606  11.00000  0.05    0.15
Q20   1  -0.2334  0.6988  0.6566  11.00000  0.05    0.15
Q21   1  -0.0264  1.4771  0.7184  11.00000  0.05    0.15
Q22   1   0.0184  1.2238  0.7369  11.00000  0.05    0.15
Q23   1   0.4355  0.6155  1.4652  11.00000  0.05    0.15
Q24   1   0.3136  0.2863  0.6955  11.00000  0.05    0.15
Q25   1  -0.2656  0.4851  0.5447  11.00000  0.05    0.14
;
_shelx_res_checksum   79723

_shelx_hkl_file
;
   0   0  -1   81.39    0.50
   0   0  -1  115.02    0.55
   0   0   1   18.69    0.25
   0   0   1  114.97    0.55
   0   0  -2   41.05    0.54
   0   0  -2   44.76    0.55
   0   0  -2   45.45    0.58
   0   0   2   44.75    0.54
   0   0   2   46.89    0.52
   0   0  -3   38.34    0.67
   0   0  -3   43.46    0.69
   0   0  -3   43.31    0.71
   0   0   3   43.35    0.67
   0   0   3   45.42    0.66
   0   0  -4   14.08    0.57
   0   0  -4   15.18    0.55
   0   0  -4   15.03    0.54
   0   0   4   15.54    0.53
   0   0   4   15.58    0.52
   0   0  -5   11.40    0.63
   0   0  -5   12.02    0.60
   0   0  -5   10.84    0.55
   0   0   5   12.55    0.59
   0   0   5   12.96    0.56
   0   0  -6    8.55    0.64
   0   0  -6    8.98    0.63
   0   0  -6    7.89    0.55
   0   0   6    7.85    0.58
   0   0   6    8.47    0.56
   0   0   6    9.19    0.81
   0   0  -7   61.11    1.34
   0   0  -7   59.78    1.31
   0   0  -7   62.10    1.52
   0   0  -7   65.08    1.74
   0   0   7   60.13    1.28
   0   0   7   62.82    1.54
   0   0  -8    0.48    0.41
   0   0  -8    1.65    0.85
   0   0  -8    0.66    0.40
   0   0  -8    0.42    0.51
   0   0  -8    0.29    0.74
   0   0   8    0.28    0.41
   0   0   8    0.25    0.49
   0   0  -9   29.53    1.15
   0   0  -9   37.89    1.62
   0   0  -9   31.56    1.17
   0   0  -9   35.22    1.42
   0   0  -9   38.17    1.56
   0   0   9   34.35    1.49
   0   0 -10   14.91    1.31
   0   0 -10   14.27    1.39
   0   0 -10   14.00    1.17
   0   0 -10   14.27    1.30
   0   0  10   13.98    1.17
   0   0 -11  142.25    2.86
   0   0 -11  151.47    3.10
   0   0 -11  146.96    3.00
   0   0  11  142.18    3.51
   0   0  11  123.88    2.78
   0   0 -12   20.32    1.73
   0   0 -12   20.71    1.65
   0   0  12   22.06    2.60
   0   0 -13   75.15    2.54
   0   0 -13   77.93    2.51
   0   0  13   77.36    3.18
   0   0  13   58.44    2.20
   0   0 -14   18.60    1.64
   0   0 -14   21.46    2.50
   0   0 -14   18.36    1.60
   0   0  14   17.89    2.23
   0   0 -15   32.58    2.29
   0   0 -16    4.13    1.31
   0   0  16    3.33    1.05
   0   0 -17    1.32    0.94
   0  -1   0    0.01    0.18
   0  -1   0    0.12    0.18
   0  -1   0   -0.09    0.17
   0  -1   0    0.01    0.14
   0   1   0   -0.36    0.16
   0   1   0    0.00    0.14
   0  -1  -1   90.40    0.97
   0  -1  -1   86.61    0.99
   0  -1  -1   75.74    0.71
   0  -1  -1   73.31    0.89
   0  -1  -1   89.10    0.57
   0  -1   1   92.17    1.05
   0  -1   1   73.10    0.89
   0  -1   1   74.23    0.62
   0  -1   1   68.12    0.61
   0   1  -1   81.96    0.88
   0   1  -1   78.67    0.63
   0   1   1   76.24    0.91
   0  -1  -2  167.88    1.37
   0  -1  -2  164.30    1.47
   0  -1  -2  136.03    1.35
   0  -1  -2  156.65    1.03
   0  -1   2  174.78    1.53
   0  -1   2  128.28    1.29
   0  -1   2  125.00    1.05
   0   1  -2  166.82    1.49
   0   1  -2  156.34    1.26
   0   1   2  146.30    0.95
   0   1   2  152.79    1.43
   0  -1  -3   10.81    0.48
   0  -1  -3   10.48    0.53
   0  -1  -3    9.07    0.53
   0  -1  -3    9.17    0.39
   0  -1   3   11.62    0.59
   0  -1   3    8.40    0.52
   0  -1   3    0.02    0.08
   0   1  -3   11.59    0.56
   0   1  -3   11.77    0.47
   0   1   3    9.13    0.33
   0   1   3   10.55    0.56
   0  -1  -4    7.56    0.48
   0  -1  -4    7.31    0.54
   0  -1  -4    5.97    0.53
   0  -1  -4    6.60    0.40
   0  -1   4    6.22    0.54
   0  -1   4    7.74    0.64
   0   1  -4    7.98    0.57
   0   1  -4    7.28    0.44
   0   1   4    6.79    0.37
   0   1   4    7.62    0.57
   0  -1  -5   23.73    0.76
   0  -1  -5   24.65    0.86
   0  -1  -5   23.41    0.72
   0  -1   5   21.44    0.84
   0  -1   5   29.16    0.94
   0   1  -5   26.57    0.90
   0   1  -5   24.57    0.77
   0   1   5   22.74    0.89
   0  -1  -6   18.36    0.76
   0  -1  -6   17.65    0.91
   0  -1  -6   17.98    0.82
   0  -1  -6   20.47    1.03
   0  -1  -6   17.02    0.70
   0  -1   6   16.16    0.80
   0  -1   6   21.00    0.94
   0  -1   6   16.49    0.94
   0   1  -6   21.60    0.92
   0   1  -6   18.90    0.76
   0   1  -6   22.43    1.32
   0   1   6   18.35    0.83
   0   1   6   17.96    0.94
   0  -1  -7   90.69    1.58
   0  -1  -7   95.32    1.78
   0  -1  -7   95.94    1.78
   0  -1  -7  101.86    1.94
   0  -1  -7  104.81    2.02
   0  -1  -7   74.30    1.49
   0  -1   7   88.11    1.74
   0  -1   7   89.81    1.86
   0   1  -7   98.50    1.82
   0   1  -7  102.85    2.09
   0   1  -7   92.75    1.58
   0   1  -7  108.76    2.19
   0   1   7   93.35    1.74
   0   1   7   94.74    1.86
   0  -1  -8   14.38    1.12
   0  -1  -8   16.47    0.98
   0  -1  -8   14.96    1.27
   0  -1  -8   12.26    0.80
   0  -1  -8   16.89    1.19
   0  -1  -8   16.24    1.23
   0  -1  -8   12.26    0.74
   0  -1   8   14.31    0.90
   0  -1   8   15.54    1.13
   0   1  -8   13.51    0.91
   0   1  -8   18.40    1.51
   0   1  -8   17.69    1.45
   0   1   8   14.43    0.87
   0   1   8   16.90    1.08
   0  -1  -9    4.51    0.89
   0  -1  -9    1.92    0.63
   0  -1  -9    4.25    0.97
   0  -1  -9    4.08    0.84
   0  -1  -9    3.64    0.86
   0  -1  -9    2.70    0.51
   0  -1   9    1.85    0.58
   0  -1   9    3.54    0.75
   0   1  -9    0.99    0.56
   0   1  -9    4.41    0.94
   0   1  -9    3.17    0.88
   0   1   9    2.55    0.66
   0   1   9    4.24    0.69
   0   1   9    2.43    0.67
   0  -1 -10    3.53    0.91
   0  -1 -10    5.24    1.06
   0  -1 -10    3.21    0.84
   0  -1 -10    4.44    0.98
   0  -1 -10    2.35    0.86
   0  -1  10    2.24    0.85
   0   1 -10    0.42    0.57
   0   1 -10    3.12    1.04
   0   1 -10    3.17    1.00
   0   1  10    2.53    0.95
   0   1  10    2.75    0.82
   0  -1 -11    3.34    0.98
   0  -1 -11    4.81    1.27
   0  -1 -11    5.14    1.16
   0  -1 -11    4.54    1.02
   0  -1 -11    2.89    0.97
   0  -1 -11    2.63    1.03
   0  -1  11    4.54    1.22
   0  -1  11    2.46    0.85
   0   1 -11    6.37    1.35
   0   1 -11    5.64    1.25
   0   1  11    3.86    1.25
   0   1  11    4.50    1.17
   0   1  11    2.17    0.86
   0  -1 -12   23.25    1.71
   0  -1 -12   21.94    1.72
   0  -1 -12   23.23    1.65
   0  -1 -12   21.65    1.61
   0  -1 -12   20.93    1.95
   0  -1  12   20.72    2.45
   0  -1  12   19.18    1.54
   0   1 -12   26.33    1.95
   0   1 -12   21.45    1.78
   0   1  12   25.23    2.54
   0   1  12   22.45    2.04
   0  -1 -13   28.83    1.76
   0  -1 -13   30.62    1.86
   0  -1 -13   32.44    2.67
   0  -1  13   28.31    2.57
   0   1 -13   32.13    2.03
   0   1 -13   32.12    2.75
   0   1 -13   30.28    1.92
   0   1  13   32.95    2.85
   0   1  13   30.69    2.08
   0   1  13   25.78    1.65
   0  -1 -14    1.18    1.44
   0  -1 -14    1.81    1.35
   0  -1  14    0.75    1.06
   0   1 -14    1.39    1.00
   0   1 -14    1.71    1.59
   0   1  14    1.75    1.21
   0   1  14    0.48    1.14
   0  -1 -15   -0.99    1.27
   0  -1 -15    0.09    1.18
   0  -1  15   -0.40    1.06
   0   1 -15    0.52    1.38
   0   1  15    0.32    1.11
   0  -1 -16    4.20    1.20
   0  -1 -16    2.43    1.05
   0   1 -16    2.25    1.22
   0   1  16    1.26    0.95
   0  -1 -17    2.80    0.89
   0   1 -17    3.43    0.98
   0  -2   0   44.37    1.09
   0  -2   0   43.60    1.03
   0  -2   0   35.54    0.83
   0  -2   0   39.37    1.10
   0  -2   0   34.91    0.82
   0   2   0   42.51    1.02
   0   2   0   37.86    0.83
   0  -2  -1   40.29    1.04
   0  -2  -1   38.71    1.00
   0  -2  -1   35.72    1.01
   0  -2  -1   33.92    0.90
   0  -2   1   43.10    1.09
   0  -2   1   32.20    0.84
   0  -2   1   38.01    1.15
   0   2  -1   36.57    0.92
   0   2   1   36.37    0.98
   0   2   1   33.50    0.87
   0  -2  -2   41.26    1.05
   0  -2  -2   36.61    1.13
   0  -2  -2   38.35    1.04
   0  -2  -2   31.37    0.92
   0  -2   2   44.09    1.15
   0  -2   2   33.09    0.92
   0  -2   2   40.85    1.18
   0   2  -2   43.47    1.13
   0   2  -2   39.42    0.95
   0   2   2   34.82    0.96
   0  -2  -3   17.64    0.76
   0  -2  -3   15.93    0.93
   0  -2  -3   15.92    0.78
   0  -2  -3   16.44    1.01
   0  -2  -3   16.43    0.41
   0  -2   3   17.95    0.87
   0  -2   3   13.28    0.70
   0  -2   3   16.09    0.92
   0   2  -3   17.76    0.85
   0   2  -3   16.75    0.68
   0   2   3   15.30    0.78
   0  -2  -4  112.57    1.71
   0  -2  -4  102.36    1.86
   0  -2  -4   99.31    1.76
   0  -2  -4  111.35    1.93
   0  -2  -4  103.91    1.16
   0  -2   4  117.61    1.93
   0  -2   4  121.85    2.06
   0  -2   4   79.58    1.56
   0  -2   4  123.08    2.01
   0   2  -4  115.22    1.91
   0   2  -4  103.32    1.55
   0   2   4   99.00    1.75
   0  -2  -5   98.90    1.98
   0  -2  -5  128.82    1.89
   0  -2  -5  126.91    2.15
   0  -2  -5  122.85    2.06
   0  -2  -5  128.97    2.22
   0  -2  -5  133.99    2.16
   0  -2  -5  116.79    1.43
   0  -2   5  143.85    2.39
   0  -2   5  146.72    2.39
   0  -2   5   93.67    1.80
   0  -2   5  146.45    2.27
   0   2  -5  135.76    2.17
   0   2  -5  143.83    2.39
   0   2   5  114.28    2.00
   0  -2  -6   29.21    1.31
   0  -2  -6   35.78    1.34
   0  -2  -6   40.25    1.46
   0  -2  -6   33.53    1.21
   0  -2  -6   37.91    1.40
   0  -2  -6   40.45    1.45
   0  -2  -6   32.88    0.88
   0  -2   6   43.65    1.59
   0  -2   6   41.64    1.53
   0  -2   6   26.16    1.10
   0  -2   6   45.28    1.44
   0  -2   6   27.50    1.10
   0   2  -6   39.65    1.32
   0   2  -6   43.54    1.59
   0   2  -6   41.88    1.56
   0   2   6   34.15    1.24
   0  -2  -7   13.86    1.21
   0  -2  -7   11.44    1.17
   0  -2  -7   13.86    1.02
   0  -2  -7   14.74    1.20
   0  -2  -7   13.38    0.91
   0  -2  -7   14.05    1.18
   0  -2  -7   15.16    1.18
   0  -2   7   18.89    1.45
   0  -2   7   17.33    1.34
   0  -2   7    9.82    0.83
   0  -2   7   16.70    1.13
   0  -2   7    9.40    0.87
   0   2  -7   12.28    0.91
   0   2  -7   16.60    1.47
   0   2  -7   15.96    1.40
   0   2   7    9.98    0.86
   0  -2  -8    4.98    0.94
   0  -2  -8    3.40    0.83
   0  -2  -8    2.30    0.70
   0  -2  -8    3.68    0.90
   0  -2  -8    4.70    0.91
   0  -2  -8    5.12    0.92
   0  -2  -8    1.82    0.82
   0  -2  -8    2.69    0.59
   0  -2   8    6.49    1.12
   0  -2   8    5.91    0.92
   0  -2   8    4.07    1.01
   0  -2   8    1.54    0.64
   0   2  -8    1.68    0.64
   0   2  -8    8.06    1.20
   0   2  -8    5.63    1.09
   0  -2  -9   24.49    1.62
   0  -2  -9   22.46    1.52
   0  -2  -9   22.81    1.75
   0  -2  -9   21.82    1.30
   0  -2  -9   23.90    1.51
   0  -2  -9   24.81    1.54
   0  -2  -9   25.87    2.02
   0  -2  -9   25.17    1.47
   0  -2  -9   21.44    1.79
   0  -2  -9   23.67    1.27
   0  -2   9   26.27    1.82
   0  -2   9   20.38    1.25
   0   2  -9   27.96    1.94
   0   2  -9   26.23    1.83
   0  -2 -10    1.81    0.92
   0  -2 -10    1.37    0.89
   0  -2 -10    1.00    1.07
   0  -2 -10    1.23    0.97
   0  -2 -10    1.41    0.85
   0  -2 -10    2.00    0.93
   0  -2 -10    2.28    0.98
   0  -2 -10    1.11    0.98
   0  -2 -10    2.18    0.88
   0  -2 -10    1.49    1.08
   0  -2 -10    0.84    0.63
   0  -2  10    1.86    1.08
   0  -2  10    1.96    0.81
   0   2 -10    3.15    1.28
   0   2 -10    1.88    1.14
   0   2  10    2.97    1.01
   0   2  10    2.13    1.25
   0   2  10    3.32    1.22
   0  -2 -11   14.27    1.58
   0  -2 -11   12.02    1.41
   0  -2 -11   12.77    1.52
   0  -2 -11   14.08    1.57
   0  -2 -11   13.94    1.46
   0  -2 -11   12.35    1.49
   0  -2  11   15.99    1.73
   0  -2  11   12.67    1.33
   0   2 -11   16.12    1.78
   0   2 -11   13.98    1.73
   0   2  11   13.88    1.52
   0   2  11   12.37    1.50
   0   2  11   16.71    2.05
   0  -2 -12   32.07    1.87
   0  -2 -12   25.16    1.68
   0  -2 -12   33.67    2.55
   0  -2 -12   29.07    1.77
   0  -2 -12   32.43    2.64
   0  -2 -12   28.65    2.15
   0  -2  12   39.17    2.78
   0  -2  12   24.21    1.59
   0   2 -12   30.11    2.11
   0   2 -12   34.88    2.92
   0   2  12   31.08    1.85
   0   2  12   35.55    2.70
   0   2  12   35.16    2.28
   0  -2 -13    4.62    1.05
   0  -2 -13    6.71    1.55
   0  -2 -13    8.91    1.56
   0  -2 -13    7.73    1.40
   0  -2  13    7.88    1.56
   0   2 -13    3.89    1.13
   0   2 -13   10.87    1.85
   0   2  13    7.86    1.47
   0   2  13    8.55    1.44
   0  -2 -14    2.30    1.28
   0  -2 -14    2.37    1.25
   0   2 -14    1.72    1.48
   0   2  14    2.19    1.13
   0   2  14    2.08    1.17
   0  -2 -15    2.00    1.10
   0  -2 -15    1.53    1.08
   0   2 -15    0.94    1.18
   0   2  15    0.12    0.93
   0  -2 -16    3.56    0.94
   0  -2 -16    4.08    0.82
   0   2 -16    3.09    1.04
   0  -3   0   -0.18    0.39
   0  -3   0   -0.16    0.72
   0  -3   0    0.03    0.51
   0  -3   0   -0.04    0.65
   0  -3   0    0.00    0.47
   0   3   0   -0.04    0.34
   0  -3  -1   22.57    1.02
   0  -3  -1   22.88    1.17
   0  -3  -1   26.39    1.34
   0  -3  -1   21.86    1.02
   0  -3  -1   25.60    1.25
   0  -3  -1   26.17    1.34
   0  -3   1   25.94    1.14
   0  -3   1   27.01    1.38
   0  -3   1   24.15    1.16
   0  -3   1   26.99    1.31
   0  -3   1   23.14    1.17
   0   3  -1   24.64    1.08
   0   3  -1   20.27    0.91
   0   3   1   22.56    1.02
   0  -3  -2   22.16    1.24
   0  -3  -2   20.09    0.99
   0  -3  -2   19.41    1.11
   0  -3  -2   22.50    1.29
   0  -3  -2   15.75    0.90
   0  -3  -2   22.45    1.23
   0  -3  -2   22.78    1.31
   0  -3   2   19.46    1.01
   0  -3   2   20.66    1.25
   0  -3   2   23.62    1.29
   0  -3   2   20.17    1.12
   0   3  -2   19.65    1.00
   0   3   2   16.84    0.91
   0  -3  -3    2.95    0.76
   0  -3  -3    1.14    0.56
   0  -3  -3    2.23    0.54
   0  -3  -3    3.04    0.74
   0  -3  -3    2.16    0.80
   0  -3  -3    2.09    0.58
   0  -3  -3    2.38    0.67
   0  -3  -3    2.86    0.70
   0  -3   3    2.44    0.62
   0  -3   3    3.50    0.85
   0  -3   3    3.27    0.81
   0  -3   3    2.50    0.70
   0   3  -3    2.44    0.59
   0   3   3    2.55    0.58
   0   3   3    1.98    0.48
   0  -3  -4    2.31    0.75
   0  -3  -4    1.77    0.70
   0  -3  -4    2.39    0.75
   0  -3  -4    2.76    0.87
   0  -3  -4    1.51    0.65
   0  -3  -4    1.72    0.73
   0  -3  -4    1.67    0.38
   0  -3   4    1.48    0.61
   0  -3   4    2.44    0.83
   0  -3   4    1.81    0.78
   0  -3   4    1.12    0.57
   0  -3   4    2.44    0.76
   0  -3   4    1.87    0.45
   0   3  -4    1.24    0.55
   0   3   4    1.10    0.49
   0  -3  -5    1.67    0.71
   0  -3  -5    0.79    0.68
   0  -3  -5    2.09    0.76
   0  -3  -5    1.89    0.84
   0  -3  -5    2.96    0.84
   0  -3  -5    1.84    0.76
   0  -3  -5    1.51    0.41
   0  -3   5    2.10    0.82
   0  -3   5    2.24    0.80
   0  -3   5    1.01    0.70
   0  -3   5    1.65    0.92
   0  -3   5    2.11    0.53
   0   3  -5    0.86    0.48
   0   3  -5    1.87    0.79
   0  -3  -6    5.48    0.95
   0  -3  -6    4.79    0.95
   0  -3  -6    5.40    1.09
   0  -3  -6    7.19    1.11
   0  -3  -6    8.99    1.17
   0  -3  -6    6.33    1.06
   0  -3  -6    6.82    1.18
   0  -3  -6    6.88    1.01
   0  -3  -6    3.65    0.96
   0  -3  -6    4.26    0.57
   0  -3   6    5.42    1.01
   0  -3   6    4.54    0.92
   0  -3   6    5.97    1.00
   0  -3   6    6.91    1.19
   0  -3   6    7.83    0.83
   0   3  -6    4.35    1.01
   0   3  -6    3.88    0.92
   0  -3  -7    7.78    1.10
   0  -3  -7    7.83    1.16
   0  -3  -7    9.42    1.36
   0  -3  -7   11.05    1.33
   0  -3  -7    8.23    1.15
   0  -3  -7    9.47    1.32
   0  -3  -7    5.36    1.03
   0  -3  -7    7.21    0.88
   0  -3   7   11.92    1.47
   0  -3   7    7.33    1.15
   0  -3   7    5.87    1.02
   0  -3   7    7.69    1.14
   0  -3   7    6.17    1.15
   0  -3   7    9.10    1.03
   0   3  -7    7.77    1.21
   0   3  -7    5.70    1.06
   0  -3  -8   20.20    1.66
   0  -3  -8   15.98    1.45
   0  -3  -8   19.79    1.85
   0  -3  -8   16.57    1.36
   0  -3  -8   21.63    2.58
   0  -3  -8   19.71    1.58
   0  -3  -8   20.02    2.11
   0  -3  -8   18.18    1.84
   0  -3  -8   17.78    1.15
   0  -3   8   27.02    2.04
   0  -3   8   24.60    1.78
   0  -3   8   20.87    1.63
   0  -3   8   19.40    1.41
   0  -3   8   20.16    1.90
   0  -3   8   22.10    1.39
   0   3  -8   22.45    1.77
   0   3  -8   21.41    1.70
   0   3   8   19.61    1.57
   0  -3  -9    3.61    1.07
   0  -3  -9    2.53    1.06
   0  -3  -9    5.28    1.31
   0  -3  -9    3.58    1.12
   0  -3  -9    3.77    1.37
   0  -3  -9    4.59    1.16
   0  -3  -9    3.85    1.15
   0  -3  -9    2.73    1.16
   0  -3  -9    2.02    0.65
   0  -3   9    5.06    1.39
   0  -3   9    5.40    1.08
   0  -3   9    3.58    1.25
   0  -3   9    4.26    0.88
   0  -3   9    2.84    1.15
   0   3  -9    2.64    1.24
   0   3  -9    2.75    1.14
   0   3   9    5.50    1.22
   0  -3 -10   14.37    1.57
   0  -3 -10   12.90    1.51
   0  -3 -10   11.11    1.47
   0  -3 -10   11.81    1.34
   0  -3 -10   12.50    1.59
   0  -3 -10   14.95    1.70
   0  -3 -10   17.00    1.82
   0  -3 -10    9.21    1.27
   0  -3 -10   10.61    1.39
   0  -3 -10   10.76    1.48
   0  -3 -10   13.55    1.13
   0  -3  10   17.54    2.03
   0  -3  10   13.64    1.87
   0  -3  10   16.18    1.85
   0   3 -10    9.03    1.45
   0   3 -10    9.58    1.44
   0   3  10   13.88    1.61
   0   3  10   16.18    1.99
   0  -3 -11    2.77    1.02
   0  -3 -11    2.51    0.94
   0  -3 -11    2.34    1.18
   0  -3 -11    1.99    1.29
   0  -3 -11    2.48    1.40
   0  -3 -11    3.27    1.31
   0  -3 -11    3.31    1.41
   0  -3 -11    4.19    1.22
   0  -3 -11    1.01    1.27
   0  -3 -11    0.98    0.68
   0  -3  11    2.95    1.68
   0  -3  11    1.89    1.20
   0   3 -11    1.49    1.20
   0   3 -11    0.61    1.04
   0   3  11    1.77    0.96
   0   3  11    1.12    1.26
   0  -3 -12    2.27    0.99
   0  -3 -12    2.39    1.06
   0  -3 -12    5.33    1.37
   0  -3 -12    3.81    1.33
   0  -3 -12    4.17    1.29
   0  -3 -12    2.73    1.36
   0  -3 -12    4.90    1.20
   0  -3 -12    3.35    1.19
   0  -3 -12    4.17    0.80
   0  -3  12    4.31    1.55
   0  -3  12    3.56    1.23
   0   3 -12    4.26    1.65
   0   3  12    6.22    1.36
   0  -3 -13    5.08    1.24
   0  -3 -13    2.11    1.18
   0  -3 -13    3.66    1.20
   0  -3 -13    4.23    1.21
   0  -3 -13    2.00    0.62
   0  -3  13    5.06    1.36
   0  -3  13    2.84    1.08
   0   3 -13    2.57    1.43
   0   3  13    2.72    1.10
   0  -3 -14    3.47    0.91
   0   3 -14    6.84    1.29
   0  -3 -15    3.98    0.91
   0   3 -15    3.85    1.01
   0  -4   0    7.37    1.27
   0  -4   0    7.98    1.22
   0  -4   0    5.19    0.47
   0  -4  -1    3.12    0.93
   0  -4  -1    1.84    0.96
   0  -4  -1    2.00    0.86
   0  -4   1    3.32    1.16
   0  -4   1    2.95    1.04
   0  -4   1    2.75    1.00
   0  -4   1    2.60    0.40
   0  -4  -2   26.40    1.64
   0  -4  -2   26.77    1.68
   0  -4  -2   24.19    1.53
   0  -4  -2   26.05    1.64
   0  -4  -2   25.02    0.68
   0  -4   2   26.06    1.97
   0  -4   2   25.30    1.73
   0  -4   2   26.01    1.67
   0  -4   2   23.40    1.46
   0  -4   2   24.41    0.86
   0  -4  -3   51.36    2.06
   0  -4  -3   44.20    1.83
   0  -4  -3   46.77    1.93
   0  -4  -3   48.52    2.35
   0  -4  -3   48.26    0.94
   0  -4   3   51.77    2.35
   0  -4   3   55.02    2.21
   0  -4   3   53.25    2.14
   0  -4   3   46.04    1.88
   0  -4   3   49.15    1.23
   0  -4  -4   30.43    1.80
   0  -4  -4   26.42    1.95
   0  -4  -4   25.22    1.57
   0  -4  -4   27.94    1.72
   0  -4  -4   28.31    2.13
   0  -4  -4   29.44    0.89
   0  -4   4   31.59    2.25
   0  -4   4   31.59    1.93
   0  -4   4   32.63    1.87
   0  -4   4   25.04    1.54
   0  -4   4   32.97    1.16
   0  -4   4   33.70    2.40
   0   4  -4   29.28    1.80
   0  -4  -5    2.86    1.04
   0  -4  -5    1.79    1.09
   0  -4  -5    0.85    0.84
   0  -4  -5    2.50    0.96
   0  -4  -5    3.29    1.16
   0  -4  -5    2.60    0.45
   0  -4   5    2.09    1.21
   0  -4   5    2.47    1.10
   0  -4   5    2.48    1.08
   0  -4   5    2.05    1.15
   0  -4   5    2.68    0.60
   0  -4   5    2.90    1.20
   0   4  -5    2.56    1.14
   0   4  -5    3.11    1.12
   0  -4  -6    2.18    1.02
   0  -4  -6    1.54    0.97
   0  -4  -6    2.74    1.17
   0  -4  -6    3.87    1.05
   0  -4  -6    4.16    1.43
   0  -4  -6    3.48    1.31
   0  -4  -6    2.23    0.94
   0  -4  -6    5.33    1.27
   0  -4  -6    3.24    0.51
   0  -4   6    3.10    1.37
   0  -4   6    3.47    1.12
   0  -4   6    2.54    1.10
   0  -4   6    2.46    1.17
   0  -4   6    4.09    0.73
   0  -4   6    4.53    1.34
   0   4  -6    2.98    1.15
   0   4  -6    3.14    1.07
   0   4   6    0.61    0.86
   0  -4  -7   17.55    1.61
   0  -4  -7   11.70    1.41
   0  -4  -7   15.88    1.66
   0  -4  -7   19.16    2.23
   0  -4  -7   12.86    1.56
   0  -4  -7   20.02    1.82
   0  -4  -7   16.84    2.01
   0  -4  -7   16.40    0.93
   0  -4   7   21.02    2.15
   0  -4   7   17.80    1.77
   0  -4   7   20.05    2.43
   0  -4   7   17.59    1.69
   0  -4   7   14.73    1.82
   0  -4   7   17.88    1.21
   0  -4   7   20.28    2.13
   0   4  -7   17.21    1.75
   0   4  -7   17.86    1.68
   0   4   7   15.86    1.60
   0  -4  -8    2.96    1.01
   0  -4  -8    2.22    1.02
   0  -4  -8    4.70    1.29
   0  -4  -8    6.25    1.48
   0  -4  -8    5.72    1.40
   0  -4  -8    6.83    1.54
   0  -4  -8    4.41    1.24
   0  -4  -8    5.40    0.65
   0  -4   8   11.26    1.67
   0  -4   8    7.81    1.50
   0  -4   8    9.52    1.66
   0  -4   8    3.80    1.17
   0  -4   8    6.35    0.88
   0  -4   8    6.99    1.36
   0   4  -8    6.67    1.42
   0   4   8    3.14    0.97
   0  -4  -9    0.86    0.94
   0  -4  -9    0.49    1.12
   0  -4  -9    1.56    1.21
   0  -4  -9    2.24    1.32
   0  -4  -9    1.16    1.26
   0  -4  -9    2.25    1.18
   0  -4  -9    1.40    0.52
   0  -4   9    2.35    1.35
   0  -4   9    2.33    1.54
   0  -4   9    1.29    1.02
   0  -4   9    1.60    0.62
   0  -4   9    1.79    1.13
   0  -4 -10   13.81    1.39
   0  -4 -10   13.94    1.56
   0  -4 -10   16.11    2.01
   0  -4 -10   11.22    1.44
   0  -4 -10   16.96    1.66
   0  -4 -10   14.01    1.61
   0  -4 -10   12.51    0.83
   0  -4  10   20.71    1.88
   0  -4  10   21.52    2.17
   0  -4  10   17.21    1.14
   0  -4  10   20.05    1.90
   0  -4 -11    8.46    1.29
   0  -4 -11    3.91    1.10
   0  -4 -11    5.96    1.23
   0  -4 -11    2.92    0.93
   0  -4  11    7.05    1.31
   0  -4  11    8.52    1.37
   0  -4  11    8.22    1.22
   0  -4 -12    2.66    0.94
   0  -4 -12    4.20    0.87
   0  -4 -12    3.36    1.05
   0  -4  12    4.14    1.09
   0   4 -12    3.28    1.17
   0  -4 -13    2.93    0.95
   0  -5   2   16.85    1.66
   0  -5   3   60.87    2.36
   0  -5   3   51.44    2.26
   0  -5   4   49.39    2.19
   0  -5   4   43.35    2.15
   0  -5  -5    9.47    1.30
   0  -5  -5    8.14    1.21
   0  -5   5   15.86    1.64
   0  -5   5    9.07    1.30
   0  -5   5    8.58    1.21
   0  -5  -6    1.70    1.11
   0  -5  -6    1.12    1.06
   0  -5  -6    0.44    0.84
   0  -5   6    1.09    1.13
   0  -5   6    0.41    1.26
   0  -5   6    1.17    0.99
   0  -5  -7   11.57    1.34
   0  -5  -7   13.06    1.34
   0  -5   7   12.53    1.42
   0  -5   7   13.18    1.38
   0  -5   7   12.74    1.50
   0  -5  -8    2.46    0.97
   0  -5  -8    3.63    1.03
   0  -5   8    5.52    1.10
   0  -5   8    5.11    1.16
   0  -5   8    4.25    0.94
   0  -5  -9    0.74    0.90
   0  -5  -9   -0.60    0.79
   0  -5   9    0.62    0.89
   0  -5   9    0.47    0.70
   1   0 -17   -1.08    0.98
  -1   0  16    1.53    1.08
   1   0 -16    2.06    1.31
   1   0 -16    1.48    1.13
  -1   0  15   21.24    2.01
   1   0 -15   24.31    2.19
   1   0 -15   22.01    2.14
  -1   0  14    0.58    1.23
   1   0 -14    2.56    1.01
   1   0 -14    2.47    1.13
   1   0 -14    2.20    1.62
   1   0 -14    0.12    1.40
  -1   0  13   24.02    2.62
  -1   0  13   20.90    1.61
   1   0 -13   22.59    1.74
   1   0 -13   23.99    1.81
   1   0 -13   27.01    1.76
  -1   0  12   45.33    2.78
  -1   0  12   37.44    1.79
   1   0 -12   47.61    2.04
   1   0 -12   49.48    2.14
   1   0 -12   44.65    1.90
   1   0 -12   47.79    2.04
  -1   0  11   18.13    1.35
   1   0 -11   20.55    1.56
   1   0 -11   21.19    1.65
   1   0 -11   20.72    1.41
   1   0 -11   22.33    1.53
  -1   0  10    0.27    0.65
   1   0 -10    0.95    0.75
   1   0 -10    0.14    0.82
   1   0 -10    1.12    0.71
   1   0 -10    0.69    0.77
  -1   0   9    0.64    0.47
  -1   0   9    0.09    0.55
   1   0  -9    0.19    0.78
   1   0  -9    0.20    0.43
   1   0  -9    0.55    0.60
   1   0  -9    0.35    0.68
  -1   0   8    5.25    0.57
  -1   0   8    4.33    0.64
   1   0  -8    5.62    0.64
   1   0  -8    6.79    0.82
   1   0  -8    6.41    0.66
   1   0  -8    6.22    0.75
   1   0  -8    5.44    0.74
  -1   0   7    0.25    0.42
  -1   0   7   -0.16    0.40
   1   0  -7    0.11    0.36
   1   0  -7    0.30    0.39
   1   0  -7    0.32    0.49
   1   0  -7    0.03    0.28
  -1   0   6   69.83    1.25
  -1   0   6   75.23    1.14
   1   0  -6   66.49    1.15
   1   0  -6   67.68    1.28
   1   0  -6   69.91    1.29
  -1   0   5   42.38    0.90
  -1   0   5   46.62    0.84
   1   0  -5   34.78    0.74
   1   0  -5   38.94    0.91
   1   0  -5   39.81    0.79
   1   0  -5   40.54    0.89
  -1   0   4   24.31    0.64
  -1   0   4   24.28    0.58
   1   0  -4   19.72    0.52
   1   0  -4   23.51    0.66
   1   0  -4   22.34    0.57
   1   0  -4   22.00    0.61
  -1   0   3   -0.02    0.21
   1   0  -3    0.28    0.17
   1   0  -3    0.12    0.20
   1   0  -3    0.17    0.16
   1   0  -3    0.21    0.16
  -1   0   2   43.75    0.58
   1   0  -2   43.57    0.57
   1   0  -2   42.59    0.50
   1   0  -2   43.33    0.56
  -1   0   1    7.93    0.22
  -1   0   1    8.65    0.21
   1   0  -1    7.41    0.19
   1   0  -1    7.38    0.22
   1   0  -1    7.09    0.21
  -1   0   0   38.87    0.41
   1   0   0   36.16    0.27
   1   0   0   33.52    0.34
   1   0   0   33.43    0.40
   1   0   0   33.07    0.39
  -1   0  -1    0.85    0.15
  -1   0  -1    0.90    0.10
  -1   0  -1    0.62    0.12
   1   0   1    0.92    0.14
   1   0   1    0.78    0.14
  -1   0  -2  368.99    1.89
  -1   0  -2  368.92    1.52
  -1   0  -2  351.45    1.84
   1   0   2  309.12    1.48
   1   0   2  288.75    1.55
  -1   0  -3    0.03    0.23
  -1   0  -3    0.16    0.17
  -1   0  -3   -0.06    0.18
   1   0   3    0.08    0.20
   1   0   3   -0.15    0.20
  -1   0  -4   26.02    0.77
  -1   0  -4   30.76    0.70
  -1   0  -4   31.96    0.79
   1   0   4   28.20    0.69
   1   0   4   28.11    0.70
  -1   0  -5   45.90    1.09
  -1   0  -5   48.69    0.97
  -1   0  -5   46.72    1.06
   1   0   5   45.75    0.95
   1   0   5   47.36    0.98
  -1   0  -6  213.99    2.38
  -1   0  -6  210.91    2.12
   1   0   6  207.18    2.10
   1   0   6  205.84    2.07
   1   0   6  208.62    2.46
  -1   0  -7    1.13    0.47
  -1   0  -7    1.33    0.80
  -1   0  -7    1.16    0.39
  -1   0  -7    1.62    0.74
   1   0   7    0.70    0.41
   1   0   7    1.39    0.53
  -1   0  -8    2.69    0.56
  -1   0  -8    3.97    0.85
  -1   0  -8    4.24    0.78
   1   0   8    2.33    0.62
  -1   0  -9    4.16    0.71
  -1   0  -9    2.60    0.82
  -1   0  -9    3.15    0.82
   1   0   9    3.79    0.76
  -1   0 -10   42.20    1.55
  -1   0 -10   53.70    2.15
  -1   0 -10   53.59    2.08
   1   0  10   46.03    1.78
  -1   0 -11   19.44    1.82
  -1   0 -11   18.61    1.67
   1   0  11   20.38    2.52
   1   0  11   18.05    1.49
  -1   0 -12    3.56    1.23
  -1   0 -12    3.53    1.19
   1   0  12    2.40    1.25
   1   0  12    2.09    0.86
  -1   0 -13  100.20    2.85
  -1   0 -13  105.43    3.44
  -1   0 -13   98.50    2.78
   1   0  13  100.84    3.37
   1   0  13   74.96    2.41
  -1   0 -14   12.65    1.78
   1   0  14   11.98    1.58
  -1   0 -15    1.50    1.36
   1   0  15   -0.40    1.03
  -1   0 -16    0.21    1.12
  -1   0 -17   25.41    1.63
   1  -1 -17    1.56    0.87
   1  -1 -17    1.84    0.90
   1   1 -17    1.45    1.01
  -1   1  16    3.21    1.05
   1  -1 -16    4.03    1.11
   1  -1 -16    5.04    1.22
   1   1 -16    4.59    1.36
  -1   1  15    0.10    1.21
   1  -1 -15    0.96    0.85
   1  -1 -15   -1.14    1.28
   1  -1 -15   -0.31    1.26
   1   1 -15   -1.10    1.46
  -1   1  14    7.87    1.50
   1  -1 -14    5.71    1.11
   1  -1 -14    9.79    1.55
   1  -1 -14    9.23    1.64
   1   1 -14    7.75    1.36
   1   1 -14    9.85    1.66
  -1  -1  13   49.87    2.07
  -1   1  13   67.39    3.22
  -1   1  13   54.91    2.40
  -1   1  13   48.31    2.03
   1  -1 -13   54.12    2.21
   1  -1 -13   54.57    2.18
   1  -1 -13   50.82    2.29
  -1  -1  12   35.86    1.80
  -1   1  12   40.28    2.77
  -1   1  12   44.71    2.27
  -1   1  12   38.54    1.89
   1  -1 -12   39.92    1.99
   1  -1 -12   38.34    2.75
   1  -1 -12   38.84    1.89
   1  -1 -12   36.36    2.10
   1   1 -12   45.06    2.21
   1   1 -12   44.45    2.10
  -1  -1  11    9.16    1.14
  -1   1  11    8.78    1.35
  -1   1  11    9.60    1.25
  -1   1  11   10.41    1.22
   1  -1 -11   13.82    1.40
   1  -1 -11    8.34    1.33
   1  -1 -11   12.81    1.35
   1  -1 -11    6.29    1.05
   1   1 -11   12.43    1.44
   1   1 -11   11.94    1.40
  -1  -1  10   19.35    1.31
  -1   1  10   19.88    1.37
   1  -1 -10   21.41    1.40
   1  -1 -10   19.13    1.38
   1  -1 -10   20.10    1.39
   1  -1 -10   19.73    1.31
   1  -1 -10   16.64    1.60
   1   1 -10   19.67    1.43
   1   1 -10   22.45    1.61
   1   1 -10   19.47    1.34
   1   1 -10   20.46    1.48
  -1  -1   9   47.74    1.60
  -1   1   9   45.20    1.39
  -1   1   9   50.22    1.64
   1  -1  -9   52.22    1.72
   1  -1  -9   44.58    1.55
   1  -1  -9   50.00    1.52
   1  -1  -9   47.71    1.63
   1  -1  -9   37.27    1.33
   1  -1  -9   51.61    1.68
   1  -1  -9   45.06    1.57
   1  -1  -9   40.45    1.29
   1   1  -9   37.71    1.32
   1   1  -9   49.97    1.84
   1   1  -9   50.08    1.62
   1   1  -9   49.18    1.78
  -1  -1   8  141.29    2.29
  -1  -1   8  144.70    2.32
  -1   1   8  158.27    2.50
   1  -1  -8  135.20    2.28
   1  -1  -8  147.51    2.28
   1  -1  -8  143.71    2.35
   1  -1  -8  121.20    2.13
   1  -1  -8  158.14    2.50
   1  -1  -8  141.51    2.29
   1  -1  -8  134.27    2.09
   1   1  -8  153.96    2.29
   1   1  -8  161.89    2.61
   1   1  -8  142.44    2.16
   1   1  -8  165.90    2.47
   1   1  -8  161.97    2.59
  -1  -1   7   90.76    1.73
  -1  -1   7  100.58    1.83
  -1   1   7  113.90    1.86
  -1   1   7  117.79    2.03
   1  -1  -7  108.52    1.87
   1  -1  -7  101.78    1.82
   1  -1  -7  110.29    1.97
   1  -1  -7   86.45    1.52
   1   1  -7  121.16    1.89
   1   1  -7  116.70    1.83
   1   1  -7  122.24    2.02
   1   1  -7  129.98    2.19
  -1  -1   6    9.95    0.70
  -1  -1   6   13.85    0.82
  -1  -1   6   10.11    0.80
  -1   1   6   11.44    0.60
  -1   1   6   13.17    0.75
  -1   1   6   10.18    0.85
   1  -1  -6   10.65    0.84
   1  -1  -6   11.87    0.72
   1  -1  -6   11.76    0.90
   1  -1  -6   11.31    0.70
   1  -1  -6    9.92    0.57
   1   1  -6   13.42    0.78
   1   1  -6   12.34    0.72
  -1  -1   5   40.37    1.03
  -1  -1   5   52.20    1.15
  -1   1   5   42.16    0.87
  -1   1   5   50.71    1.14
   1  -1  -5   50.59    0.90
   1  -1  -5   48.65    1.11
   1  -1  -5   43.24    1.05
   1  -1  -5   40.00    0.85
   1   1  -5   51.24    1.09
   1   1  -5   48.97    1.05
  -1  -1   4   65.56    1.12
  -1  -1   4   52.43    1.06
  -1   1   4   52.44    0.86
  -1   1   4   57.30    1.10
   1  -1  -4   60.09    0.87
   1  -1  -4   56.15    1.07
   1  -1  -4   50.69    1.04
   1  -1  -4   49.18    0.81
   1   1  -4   62.07    1.08
   1   1  -4   58.24    1.03
  -1  -1   3   15.42    0.60
  -1  -1   3   11.54    0.53
  -1  -1   3    4.02    0.32
  -1   1   3   13.03    0.45
  -1   1   3   13.18    0.59
   1  -1  -3   14.28    0.47
   1  -1  -3   13.48    0.56
   1  -1  -3   11.63    0.56
   1  -1  -3   11.93    0.38
   1   1  -3   14.49    0.56
   1   1  -3   13.35    0.52
   1   1  -3   10.84    0.47
  -1  -1   2  100.80    1.17
  -1  -1   2   68.15    0.90
  -1  -1   2   73.77    0.86
  -1   1   2   84.47    0.92
   1  -1  -2   96.29    0.92
   1  -1  -2   95.49    1.08
   1  -1  -2   82.33    0.92
   1  -1  -2   75.39    1.02
   1  -1  -2   81.26    0.60
   1   1  -2   91.40    1.08
   1   1  -2   79.58    0.51
  -1  -1   1  398.85    2.15
  -1  -1   1  301.96    1.55
  -1  -1   1  384.22    1.67
  -1  -1   1  300.53    1.49
   1  -1  -1  384.45    1.79
   1  -1  -1  379.87    1.87
   1  -1  -1  332.81    1.80
   1  -1  -1  304.61    1.77
   1   1  -1  355.91    2.00
   1   1  -1  310.20    1.37
  -1  -1   0  136.35    1.28
  -1  -1   0  132.45    1.25
  -1  -1   0  108.84    0.75
  -1  -1   0  134.01    0.96
  -1   1   0  130.27    1.00
   1  -1   0  138.73    1.18
   1  -1   0  133.10    1.02
   1  -1   0  112.92    1.11
   1  -1   0  105.19    0.96
   1  -1   0  104.40    0.48
   1   1   0  127.78    1.22
   1   1   0  104.43    0.98
  -1  -1  -1  592.18    2.70
  -1  -1  -1  573.75    2.67
  -1  -1  -1  571.91    2.13
  -1   1  -1  576.37    2.59
  -1   1  -1  540.92    1.93
   1  -1   1  588.66    2.62
   1  -1   1  475.38    2.41
   1  -1   1  452.87    1.78
   1  -1   1  493.06    1.72
   1   1   1  458.60    2.30
  -1  -1  -2   84.17    1.14
  -1  -1  -2   78.61    1.10
  -1  -1  -2   76.47    0.92
  -1   1  -2   82.52    1.14
  -1   1  -2   74.91    0.78
   1  -1   2   64.57    1.03
   1  -1   2   63.19    0.67
   1  -1   2   66.13    0.84
   1   1   2   71.07    1.07
  -1  -1  -3   17.82    0.65
  -1  -1  -3   16.93    0.64
  -1  -1  -3   15.49    0.54
  -1   1  -3   16.81    0.68
  -1   1  -3   15.32    0.47
   1  -1   3   12.91    0.62
   1  -1   3   17.27    0.81
   1  -1   3   12.38    0.39
   1   1   3   14.53    0.65
  -1  -1  -4   55.41    1.11
  -1  -1  -4   54.96    1.11
  -1  -1  -4   52.69    1.01
  -1   1  -4   57.93    1.20
  -1   1  -4   50.78    0.86
   1  -1   4   42.56    1.04
   1  -1   4   59.11    1.25
   1   1   4   50.52    1.12
  -1  -1  -5   24.20    0.87
  -1  -1  -5   25.30    1.02
  -1  -1  -5   25.59    0.88
  -1  -1  -5   24.95    0.82
  -1   1  -5   29.32    1.02
   1  -1   5   24.05    0.89
   1  -1   5   28.53    0.99
   1  -1   5   19.60    0.96
   1   1   5   22.41    0.90
  -1  -1  -6   13.01    0.78
  -1  -1  -6   12.47    0.81
  -1  -1  -6   13.27    0.73
  -1  -1  -6   13.72    1.04
  -1  -1  -6   14.51    1.06
  -1  -1  -6   13.00    0.67
  -1   1  -6   12.91    0.83
  -1   1  -6   15.23    1.16
   1  -1   6   12.34    0.78
   1  -1   6   16.08    0.92
   1  -1   6   11.06    0.92
   1   1   6   12.73    0.80
   1   1   6   12.02    0.92
  -1  -1  -7   12.05    1.06
  -1  -1  -7   11.40    0.78
  -1  -1  -7   12.70    0.87
  -1  -1  -7   12.26    1.09
  -1  -1  -7   11.46    0.74
  -1  -1  -7   12.41    1.07
  -1  -1  -7   12.19    1.08
  -1  -1  -7   12.07    0.72
  -1   1  -7   11.79    0.86
  -1   1  -7   14.22    1.40
  -1   1  -7   14.42    1.35
   1  -1   7   10.80    0.76
   1  -1   7   10.87    0.97
   1   1   7   13.61    1.15
   1   1   7   12.30    0.81
   1   1   7   13.06    1.00
  -1  -1  -8    2.46    0.68
  -1  -1  -8    1.78    0.49
  -1  -1  -8    2.33    0.90
  -1  -1  -8    2.65    0.55
  -1  -1  -8    2.01    0.65
  -1  -1  -8    2.85    0.79
  -1  -1  -8    1.91    0.45
  -1   1  -8    1.13    0.56
  -1   1  -8    2.65    0.81
  -1   1  -8    3.00    0.79
   1  -1   8    1.41    0.55
   1  -1   8    3.18    0.75
   1   1   8    3.27    0.72
   1   1   8    1.71    0.53
   1   1   8    2.85    0.66
  -1  -1  -9    1.85    0.76
  -1  -1  -9    0.77    0.67
  -1  -1  -9    0.30    0.78
  -1  -1  -9    0.91    0.70
  -1  -1  -9    0.82    0.79
  -1  -1  -9    0.67    0.83
  -1   1  -9    0.33    0.60
  -1   1  -9    1.31    0.93
  -1   1  -9    1.62    0.88
   1  -1   9   -0.19    0.46
   1  -1   9    0.94    0.69
   1   1   9    0.46    0.65
   1   1   9    1.30    0.95
   1   1   9    0.66    0.52
   1   1   9    0.56    0.61
  -1  -1 -10   17.95    1.45
  -1  -1 -10   18.35    1.60
  -1  -1 -10   19.01    1.36
  -1  -1 -10   16.70    1.50
  -1  -1 -10   19.49    1.79
  -1   1 -10   19.58    1.66
  -1   1 -10   21.22    1.62
   1  -1  10   16.76    1.40
   1   1  10   20.47    1.93
   1   1  10   16.19    1.30
  -1  -1 -11   98.82    2.58
  -1  -1 -11  101.21    2.75
  -1  -1 -11  104.24    2.73
  -1  -1 -11   92.34    2.83
  -1   1 -11  112.23    2.99
  -1   1 -11  112.76    2.94
   1  -1  11   99.09    3.25
   1  -1  11   89.83    2.57
   1   1  11  105.66    3.26
   1   1  11  104.39    3.00
   1   1  11   93.83    2.50
  -1  -1 -12    2.63    1.03
  -1  -1 -12    3.03    1.08
  -1   1 -12    2.80    1.15
  -1   1 -12    2.56    1.05
   1  -1  12    3.72    1.26
   1  -1  12    1.10    0.80
   1   1  12    4.11    1.37
   1   1  12    2.68    1.23
   1   1  12    3.55    0.96
  -1  -1 -13    8.63    1.37
  -1  -1 -13    5.35    1.66
  -1  -1 -13    6.34    1.16
  -1   1 -13    9.14    1.50
  -1   1 -13    9.21    1.74
  -1   1 -13    9.80    1.42
   1  -1  13    9.45    1.46
   1   1  13    7.82    1.50
   1   1  13    7.38    1.43
  -1  -1 -14   26.67    2.34
  -1   1 -14   29.61    2.55
   1  -1  14   24.18    1.93
   1   1  14   29.52    2.31
   1   1  14   23.12    1.82
  -1  -1 -15    5.57    1.36
  -1   1 -15    5.19    1.40
   1  -1  15    2.58    1.04
   1   1  15    4.67    1.18
  -1  -1 -16    0.20    1.03
  -1   1 -16    0.96    1.08
   1  -2 -16    1.95    0.98
   1   2 -16    2.25    1.15
  -1   2  15    0.33    1.00
  -1   2  15   -0.16    1.02
   1  -2 -15    0.62    1.11
   1   2 -15    0.30    1.26
  -1  -2  14    0.79    1.34
  -1   2  14    1.02    1.27
  -1   2  14    0.16    1.17
   1  -2 -14    0.54    0.89
   1  -2 -14    1.04    1.28
   1  -2 -14    1.03    1.15
   1   2 -14    1.48    1.56
  -1  -2  13    0.94    1.40
  -1   2  13    2.13    1.35
  -1   2  13    2.04    1.25
   1  -2 -13    1.34    0.96
   1  -2 -13    0.80    1.24
   1  -2 -13    1.43    1.44
   1  -2 -13    2.82    1.27
   1   2 -13    0.73    1.06
   1   2 -13    2.54    1.75
   1   2 -13    0.58    0.95
  -1  -2  12   26.56    2.73
  -1  -2  12   21.51    1.82
  -1   2  12   22.22    2.46
  -1   2  12   21.47    2.16
   1  -2 -12   17.47    1.64
   1  -2 -12   16.40    1.54
   1  -2 -12   19.66    1.82
   1  -2 -12   21.95    2.34
   1  -2 -12   19.01    1.59
   1  -2 -12   17.66    2.05
   1   2 -12   21.49    1.93
   1   2 -12   20.38    2.03
   1   2 -12   18.87    1.80
  -1  -2  11   21.61    1.86
  -1   2  11   19.63    1.62
  -1   2  11   22.28    2.41
  -1   2  11   20.43    1.47
   1  -2 -11   19.55    1.68
   1  -2 -11   18.58    1.53
   1  -2 -11   18.70    1.69
   1  -2 -11   19.15    1.77
   1  -2 -11   18.31    1.40
   1  -2 -11   16.22    1.57
   1  -2 -11   16.57    1.52
   1  -2 -11   19.97    2.16
   1  -2 -11   19.13    2.00
   1  -2 -11   19.16    1.31
   1   2 -11   20.66    1.96
   1   2 -11   20.77    1.88
  -1  -2  10   11.87    1.42
  -1   2  10    8.17    1.28
  -1   2  10    9.11    1.06
   1  -2 -10    9.43    1.26
   1  -2 -10    7.11    1.07
   1  -2 -10    7.96    1.26
   1  -2 -10   10.68    1.34
   1  -2 -10    6.20    0.98
   1  -2 -10    8.34    1.15
   1  -2 -10   10.87    1.29
   1  -2 -10    4.42    1.04
   1  -2 -10    9.73    1.06
   1   2 -10   11.61    1.52
   1   2 -10   11.71    1.49
  -1  -2   9   30.54    1.73
  -1   2   9   28.58    1.44
   1  -2  -9   29.08    1.64
   1  -2  -9   23.98    1.52
   1  -2  -9   25.58    1.75
   1  -2  -9   27.77    1.46
   1  -2  -9   26.63    1.57
   1  -2  -9   23.27    1.76
   1  -2  -9   24.49    1.24
   1   2  -9   27.94    1.37
   1   2  -9   34.77    1.97
   1   2  -9   34.45    1.78
  -1  -2   8   41.58    1.75
  -1  -2   8   39.89    1.65
  -1  -2   8   28.10    1.27
  -1  -2   8   41.19    1.46
  -1   2   8   30.07    1.30
  -1   2   8   33.50    1.40
   1  -2  -8   38.27    1.66
   1  -2  -8   30.30    1.53
   1  -2  -8   32.01    1.45
   1  -2  -8   35.96    1.59
   1  -2  -8   28.72    1.21
   1   2  -8   34.28    1.35
   1   2  -8   38.82    1.75
   1   2  -8   37.50    1.69
  -1  -2   7    4.17    0.84
  -1  -2   7    3.97    0.80
  -1  -2   7    1.04    0.54
  -1  -2   7    2.96    0.64
  -1   2   7    3.83    0.68
  -1   2   7    3.46    0.65
   1  -2  -7    4.54    0.81
   1  -2  -7    2.91    0.68
   1  -2  -7    2.63    0.70
   1  -2  -7    1.98    0.49
   1  -2  -7    3.97    0.80
   1  -2  -7    2.34    0.36
   1   2  -7    2.45    0.57
   1   2  -7    3.45    0.83
   1   2  -7    4.00    0.72
   1   2  -7    4.01    0.84
  -1  -2   6   56.67    1.70
  -1  -2   6   55.57    1.65
  -1  -2   6   39.04    1.26
  -1  -2   6   56.86    1.54
  -1   2   6   46.06    1.39
  -1   2   6   40.09    1.27
   1  -2  -6   41.46    1.42
   1  -2  -6   45.71    1.45
   1  -2  -6   44.91    1.34
   1  -2  -6   47.76    1.50
   1  -2  -6   39.03    0.87
   1  -2  -6   39.87    1.27
   1   2  -6   52.05    1.44
   1   2  -6   52.30    1.66
   1   2  -6   44.48    1.23
   1   2  -6   48.26    1.50
   1   2  -6   52.67    1.65
  -1  -2   5   48.05    1.33
  -1  -2   5   48.88    1.59
  -1  -2   5   51.42    1.51
  -1  -2   5   28.34    1.03
  -1  -2   5   46.14    1.37
  -1   2   5   42.74    1.27
  -1   2   5   36.07    1.15
   1  -2  -5   36.86    1.34
   1  -2  -5   42.84    1.36
   1  -2  -5   42.19    1.25
   1  -2  -5   43.82    1.36
   1  -2  -5   34.48    1.15
   1  -2  -5   37.75    0.73
   1  -2  -5   36.27    1.16
   1   2  -5   47.10    1.31
   1   2  -5   43.25    1.18
   1   2  -5   47.85    1.46
  -1  -2   4   29.46    1.04
  -1  -2   4   27.39    1.14
  -1  -2   4   29.04    1.21
  -1  -2   4   19.39    0.83
  -1  -2   4   26.62    1.09
  -1   2   4   25.04    0.98
  -1   2   4   22.57    0.98
   1  -2  -4   24.56    1.12
   1  -2  -4   26.08    0.96
   1  -2  -4   26.17    1.14
   1  -2  -4   21.88    0.91
   1  -2  -4   24.79    0.47
   1  -2  -4   23.74    1.00
   1   2  -4   27.75    1.01
   1   2  -4   26.00    0.92
   1   2  -4   26.46    1.19
  -1  -2   3   54.07    1.32
  -1  -2   3   37.64    1.02
  -1  -2   3   47.81    1.30
  -1   2   3   45.21    1.16
   1  -2  -3   49.86    1.07
   1  -2  -3   43.41    1.27
   1  -2  -3   47.96    1.18
   1  -2  -3   49.40    1.28
   1  -2  -3   38.28    1.07
   1   2  -3   49.92    1.24
   1   2  -3   46.19    1.11
  -1  -2   2   81.97    1.50
  -1  -2   2   61.37    1.13
  -1  -2   2   72.04    1.47
  -1   2   2   67.60    1.10
  -1   2   2   68.08    1.29
   1  -2  -2   77.78    1.29
   1  -2  -2   70.18    1.41
   1  -2  -2   73.99    1.32
   1  -2  -2   65.26    1.10
   1  -2  -2   61.99    1.24
   1   2  -2   71.61    1.33
  -1  -2   1   23.77    0.90
  -1  -2   1   18.69    0.63
  -1  -2   1   21.85    0.94
  -1   2   1   19.99    0.71
  -1   2   1   16.80    0.69
   1  -2  -1   23.55    0.82
   1  -2  -1   22.22    0.75
   1  -2  -1   19.76    0.71
   1  -2  -1   22.41    0.88
   1  -2  -1   18.26    0.72
   1   2  -1   20.49    0.79
  -1  -2   0    6.58    0.61
  -1  -2   0    5.64    0.55
  -1  -2   0    5.85    0.59
  -1   2   0    4.32    0.44
  -1   2   0    4.84    0.48
   1  -2   0    5.89    0.61
   1  -2   0    5.95    0.50
   1  -2   0    4.48    0.48
   1  -2   0    6.08    0.68
   1  -2   0    4.46    0.47
   1   2   0    5.39    0.56
   1   2   0    3.08    0.38
  -1  -2  -1   83.14    1.47
  -1  -2  -1   75.86    1.48
  -1  -2  -1   79.43    1.44
  -1  -2  -1   70.18    1.33
  -1  -2  -1   80.25    0.86
  -1   2  -1   84.47    1.46
  -1   2  -1   76.16    1.19
   1  -2   1   85.31    1.48
   1  -2   1   67.91    1.29
   1  -2   1   84.80    1.54
   1   2   1   76.17    1.42
   1   2   1   65.22    1.18
  -1  -2  -2   28.02    0.94
  -1  -2  -2   24.82    1.05
  -1  -2  -2   25.24    0.92
  -1  -2  -2   25.20    1.06
  -1  -2  -2   25.97    0.58
  -1   2  -2   26.87    0.94
  -1   2  -2   25.00    0.73
   1  -2   2   26.91    0.95
   1  -2   2   20.58    0.82
   1  -2   2   25.31    1.04
   1   2   2   23.94    0.92
   1   2   2   23.13    0.87
  -1  -2  -3   27.00    0.97
  -1  -2  -3   24.44    1.07
  -1  -2  -3   24.91    0.94
  -1  -2  -3   27.70    1.19
  -1  -2  -3   25.50    1.21
  -1  -2  -3   24.91    0.64
  -1   2  -3   25.69    0.98
   1  -2   3   27.63    1.17
   1  -2   3   18.87    0.84
   1  -2   3   28.19    1.11
   1  -2   3   19.92    0.95
   1   2   3   20.60    0.88
  -1  -2  -4   63.48    1.62
  -1  -2  -4   81.42    1.58
  -1  -2  -4   81.41    1.73
  -1  -2  -4   80.09    1.64
  -1  -2  -4   85.76    1.83
  -1  -2  -4   88.93    1.82
  -1  -2  -4   78.56    1.20
  -1   2  -4   86.61    1.72
  -1   2  -4   91.34    1.84
   1  -2   4   89.39    1.83
   1  -2   4   61.51    1.47
   1  -2   4   91.95    1.83
   1  -2   4   64.53    1.45
   1   2   4   74.05    1.58
  -1  -2  -5    4.44    0.71
  -1  -2  -5    5.13    0.63
  -1  -2  -5    5.20    0.74
  -1  -2  -5    5.97    0.77
  -1  -2  -5    4.79    0.60
  -1  -2  -5    4.85    0.69
  -1  -2  -5    5.80    0.74
  -1  -2  -5    4.27    0.41
  -1   2  -5    5.58    0.67
  -1   2  -5    5.98    0.83
  -1   2  -5    4.49    0.71
   1  -2   5    5.75    0.81
   1  -2   5    5.22    0.73
   1  -2   5    3.64    0.63
   1  -2   5    5.54    0.75
   1  -2   5    4.26    0.60
   1   2   5    5.46    0.69
  -1  -2  -6   47.97    1.60
  -1  -2  -6   39.50    1.56
  -1  -2  -6   48.48    1.39
  -1  -2  -6   49.34    1.54
  -1  -2  -6   50.47    1.62
  -1  -2  -6   46.47    1.42
  -1  -2  -6   50.47    1.65
  -1  -2  -6   53.69    1.65
  -1  -2  -6   38.19    1.04
  -1   2  -6   48.75    1.49
  -1   2  -6   54.76    1.87
  -1   2  -6   55.96    1.84
   1  -2   6   55.02    1.84
   1  -2   6   55.97    1.79
   1  -2   6   38.40    1.32
   1  -2   6   54.80    1.60
   1  -2   6   36.03    1.35
   1   2   6   39.81    1.38
  -1  -2  -7    2.04    0.69
  -1  -2  -7    0.96    0.62
  -1  -2  -7    0.66    0.59
  -1  -2  -7    2.12    0.85
  -1  -2  -7    1.74    0.71
  -1  -2  -7    1.69    0.77
  -1   2  -7    1.01    0.61
  -1   2  -7    3.31    0.96
  -1   2  -7    1.80    0.83
   1  -2   7    2.50    0.90
   1  -2   7    1.61    0.62
   1  -2   7    1.70    0.70
   1  -2   7    0.88    0.58
   1   2   7    0.39    0.62
   1   2   7    1.11    0.55
  -1  -2  -8   12.20    1.30
  -1  -2  -8   10.49    1.25
  -1  -2  -8    8.49    1.12
  -1  -2  -8    9.94    1.00
  -1  -2  -8   12.25    1.25
  -1  -2  -8   11.73    1.22
  -1  -2  -8   11.48    1.18
  -1  -2  -8    8.59    1.11
  -1  -2  -8    9.35    0.99
  -1   2  -8    3.70    0.77
  -1   2  -8   15.47    1.68
  -1   2  -8   13.38    1.54
   1  -2   8   12.57    1.16
   1  -2   8   12.59    1.56
   1  -2   8    8.92    1.01
   1   2   8   11.26    1.40
   1   2   8   10.05    1.19
  -1  -2  -9   37.02    1.84
  -1  -2  -9   32.68    1.72
  -1  -2  -9   35.01    1.95
  -1  -2  -9   31.25    1.47
  -1  -2  -9   32.48    1.68
  -1  -2  -9   34.41    1.72
  -1  -2  -9   34.98    2.15
  -1  -2  -9   34.04    1.73
  -1  -2  -9   32.56    1.92
  -1  -2  -9   32.17    1.49
  -1   2  -9   37.19    2.00
  -1   2  -9   34.21    1.88
   1  -2   9   38.79    1.99
   1  -2   9   25.94    1.44
   1   2   9   38.62    1.90
   1   2   9   37.28    2.02
  -1  -2 -10   12.38    1.52
  -1  -2 -10   11.37    1.42
  -1  -2 -10   14.25    1.55
  -1  -2 -10   14.58    1.70
  -1  -2 -10   10.04    1.23
  -1  -2 -10   11.99    1.34
  -1  -2 -10    8.67    1.29
  -1   2 -10   10.24    1.42
  -1   2 -10   10.22    1.39
   1  -2  10   14.46    1.76
   1  -2  10   10.18    1.19
   1   2  10   13.27    1.55
   1   2  10   15.01    1.81
  -1  -2 -11   10.68    1.37
  -1  -2 -11    9.68    1.35
  -1  -2 -11    9.52    1.41
  -1  -2 -11    9.86    1.60
  -1  -2 -11    6.27    1.10
  -1  -2 -11    9.94    1.36
  -1  -2 -11    8.48    1.45
  -1   2 -11   11.40    1.62
  -1   2 -11   11.10    1.57
   1  -2  11    7.30    1.16
   1   2  11    9.61    1.35
   1   2  11    7.65    1.40
   1   2  11    9.32    1.55
  -1  -2 -12    2.05    0.99
  -1  -2 -12    3.71    1.19
  -1  -2 -12    1.38    1.44
  -1  -2 -12    3.76    1.47
  -1  -2 -12    3.12    1.04
  -1  -2 -12    2.60    1.28
  -1   2 -12    1.89    1.14
  -1   2 -12    1.78    1.68
  -1   2 -12    1.97    1.03
   1  -2  12    3.10    1.59
   1   2  12    2.21    0.98
   1   2  12    2.84    1.26
   1   2  12    4.02    1.37
  -1  -2 -13    9.63    1.22
  -1  -2 -13    8.70    1.62
  -1  -2 -13    9.94    1.50
  -1   2 -13   10.72    1.69
   1   2  13    7.44    1.37
   1   2  13    4.43    1.30
  -1  -2 -14    9.22    1.36
  -1  -2 -14    9.39    1.31
  -1   2 -14    9.52    1.49
   1   2  14   10.72    1.38
   1   2  14    9.46    1.31
  -1  -2 -15   16.49    1.58
  -1  -2 -15   17.31    1.34
  -1   2 -15   17.11    1.75
   1  -3 -15    4.90    0.84
   1  -3 -15    8.12    1.02
   1   3 -15    6.49    1.20
  -1  -3  14    6.92    1.31
   1  -3 -14    5.57    1.09
   1  -3 -14    5.34    1.13
   1  -3 -14    5.17    1.15
   1   3 -14    4.92    1.33
  -1  -3  13    9.79    1.55
  -1  -3  13    4.19    1.16
  -1   3  13    4.36    1.21
   1  -3 -13    6.85    1.12
   1  -3 -13    3.82    1.02
   1  -3 -13   11.55    1.54
   1  -3 -13    7.07    1.33
   1  -3 -13    7.44    1.43
   1  -3 -13    7.60    1.21
   1  -3 -13    2.31    1.06
   1  -3 -13    7.07    0.88
   1   3 -13    8.19    1.68
  -1  -3  12   40.56    2.83
  -1   3  12   25.08    1.73
  -1   3  12   29.25    2.03
   1  -3 -12   24.15    1.70
   1  -3 -12   22.54    1.61
   1  -3 -12   26.97    1.78
   1  -3 -12   32.83    2.37
   1  -3 -12   29.39    2.51
   1  -3 -12   29.49    2.52
   1  -3 -12   29.70    2.10
   1  -3 -12   23.45    1.91
   1  -3 -12   27.06    1.34
  -1  -3  11    5.25    1.64
  -1  -3  11    2.72    1.18
  -1   3  11    5.89    1.31
  -1   3  11    3.68    1.33
   1  -3 -11    4.10    1.09
   1  -3 -11    5.76    1.24
   1  -3 -11    5.77    1.36
   1  -3 -11    6.98    1.47
   1  -3 -11    4.75    1.38
   1  -3 -11    3.37    1.43
   1  -3 -11    7.58    1.38
   1  -3 -11    4.47    1.36
   1  -3 -11    3.54    0.76
   1   3 -11    2.80    1.26
   1   3 -11    3.25    1.21
  -1  -3  10    3.93    1.28
  -1  -3  10    2.60    0.78
  -1   3  10    2.93    1.16
   1  -3 -10    4.41    1.16
   1  -3 -10    2.93    1.09
   1  -3 -10    4.54    1.27
   1  -3 -10    1.87    0.98
   1  -3 -10    4.62    1.36
   1  -3 -10    4.25    1.40
   1  -3 -10    4.11    1.18
   1  -3 -10    2.84    1.16
   1  -3 -10    5.12    1.35
   1  -3 -10    2.89    0.69
   1   3 -10    3.36    1.34
   1   3 -10    3.42    1.24
  -1  -3   9   17.22    1.87
  -1  -3   9   15.46    1.74
  -1  -3   9   12.08    1.27
  -1  -3   9   16.49    1.70
  -1  -3   9   14.31    1.30
  -1  -3   9   20.87    1.81
   1  -3  -9   17.33    1.66
   1  -3  -9   13.03    1.46
   1  -3  -9   14.18    1.58
   1  -3  -9   10.42    1.24
   1  -3  -9   14.34    1.67
   1  -3  -9   11.96    1.48
   1  -3  -9   11.60    1.40
   1  -3  -9   13.90    1.58
   1  -3  -9   11.17    1.03
   1   3  -9   14.96    1.82
   1   3  -9   14.11    1.74
  -1  -3   8   35.73    2.12
  -1  -3   8   35.47    1.99
  -1  -3   8   32.29    1.85
  -1  -3   8   33.57    1.70
  -1  -3   8   28.62    2.00
  -1  -3   8   34.42    1.53
   1  -3  -8   28.25    1.76
   1  -3  -8   24.92    1.68
   1  -3  -8   24.87    1.90
   1  -3  -8   25.62    1.59
   1  -3  -8   27.48    1.67
   1  -3  -8   30.50    2.21
   1  -3  -8   20.30    1.85
   1  -3  -8   26.16    1.20
   1   3  -8   33.12    2.02
   1   3  -8   32.44    1.95
  -1  -3   7    3.99    1.10
  -1  -3   7    3.58    1.02
  -1  -3   7    3.09    0.90
  -1  -3   7    2.33    1.03
  -1  -3   7    2.52    0.67
   1  -3  -7    0.96    0.78
   1  -3  -7    1.09    0.77
   1  -3  -7    1.80    1.01
   1  -3  -7    1.70    0.83
   1  -3  -7    3.81    0.99
   1  -3  -7    1.07    0.92
   1  -3  -7    1.71    0.93
   1  -3  -7    1.91    0.50
   1   3  -7    4.03    1.13
   1   3  -7    3.02    1.06
  -1  -3   6   13.62    1.47
  -1  -3   6   13.76    1.37
  -1  -3   6   13.58    1.17
  -1  -3   6   10.58    1.24
  -1  -3   6   11.62    1.02
   1  -3  -6   11.73    1.29
   1  -3  -6   11.05    1.19
   1  -3  -6   13.12    1.36
   1  -3  -6   10.58    1.11
   1  -3  -6   11.24    1.20
   1  -3  -6    9.12    1.13
   1  -3  -6   10.07    0.78
   1   3  -6    7.51    0.88
   1   3  -6   13.21    1.43
  -1  -3   5   25.61    1.26
  -1  -3   5   44.96    1.78
  -1  -3   5   44.31    1.72
  -1  -3   5   41.35    1.61
  -1  -3   5   31.50    1.64
  -1  -3   5   42.64    1.35
   1  -3  -5   40.47    1.62
   1  -3  -5   27.46    1.44
   1  -3  -5   36.66    1.51
   1  -3  -5   40.20    1.62
   1  -3  -5   34.88    0.97
   1   3  -5   29.20    1.31
  -1  -3   4   25.59    1.39
  -1  -3   4   20.88    1.12
  -1  -3   4   28.05    1.46
  -1  -3   4   24.13    1.27
  -1  -3   4   27.20    1.43
  -1  -3   4   26.47    1.36
  -1  -3   4   26.40    1.09
  -1   3   4   20.87    1.07
   1  -3  -4   24.86    1.32
   1  -3  -4   16.73    1.19
   1  -3  -4   21.65    1.22
   1  -3  -4   26.09    1.32
   1   3  -4   21.79    1.11
   1   3  -4   24.22    1.32
  -1  -3   3   62.92    1.77
  -1  -3   3   54.91    1.62
  -1  -3   3   70.90    2.01
  -1  -3   3   61.68    1.72
  -1  -3   3   69.44    1.99
  -1  -3   3   59.41    1.73
  -1   3   3   53.33    1.50
  -1   3   3   49.52    1.42
   1  -3  -3   62.76    1.79
   1  -3  -3   58.94    1.70
   1  -3  -3   51.05    1.47
   1  -3  -3   64.22    1.76
   1   3  -3   56.86    1.63
   1   3  -3   49.20    1.42
   1   3  -3   61.64    1.75
  -1  -3   2   55.64    1.60
  -1  -3   2   65.40    1.84
  -1  -3   2   58.97    1.68
  -1  -3   2   67.58    1.86
  -1  -3   2   56.74    1.64
  -1   3   2   52.06    1.43
   1  -3  -2   58.10    1.58
   1  -3  -2   54.63    1.48
   1  -3  -2   59.17    1.63
   1  -3  -2   63.81    1.72
   1   3  -2   52.96    1.54
   1   3  -2   49.11    1.41
   1   3  -2   58.54    1.73
  -1  -3   1    8.68    0.78
  -1  -3   1   10.49    1.07
  -1  -3   1   11.10    1.01
  -1  -3   1   10.56    1.06
  -1  -3   1    9.07    0.87
  -1   3   1    8.30    0.66
   1  -3  -1    9.50    0.77
   1  -3  -1   10.46    1.05
   1  -3  -1    9.98    0.94
   1  -3  -1    9.52    1.04
   1   3  -1    8.30    0.73
  -1  -3   0    5.99    0.75
  -1  -3   0    4.20    0.69
  -1  -3   0    6.88    0.92
  -1  -3   0    7.28    0.89
  -1  -3   0    5.68    0.82
  -1  -3   0    7.28    0.83
  -1   3   0    4.98    0.59
   1  -3   0    3.74    0.56
   1  -3   0    5.68    0.79
   1  -3   0    5.01    0.75
   1  -3   0    7.39    0.85
   1   3   0    4.69    0.68
   1   3   0    4.85    0.64
  -1  -3  -1   17.21    1.18
  -1  -3  -1   16.46    0.93
  -1  -3  -1   16.23    1.12
  -1  -3  -1   18.95    1.20
  -1  -3  -1   13.92    0.88
  -1  -3  -1   18.09    1.21
  -1  -3  -1   19.23    1.22
  -1   3  -1   17.23    0.93
   1  -3   1   16.86    0.96
   1  -3   1   18.18    1.23
   1  -3   1   19.41    1.25
   1  -3   1   16.49    1.03
   1   3   1   15.81    0.91
  -1  -3  -2   12.92    1.21
  -1  -3  -2   11.77    0.86
  -1  -3  -2   12.27    1.09
  -1  -3  -2   11.54    1.10
  -1  -3  -2    9.43    0.77
  -1  -3  -2   10.65    1.02
  -1  -3  -2   13.17    1.11
  -1   3  -2   11.19    0.82
   1  -3   2   11.17    0.84
   1  -3   2   12.61    1.20
   1  -3   2   12.80    1.17
   1  -3   2    9.33    0.77
   1  -3   2   12.92    1.07
   1   3   2   11.56    0.85
  -1  -3  -3   69.05    2.00
  -1  -3  -3   49.87    1.62
  -1  -3  -3   61.54    1.66
  -1  -3  -3   56.56    1.75
  -1  -3  -3   69.74    1.98
  -1  -3  -3   64.41    1.91
  -1  -3  -3   69.47    1.92
  -1   3  -3   54.05    1.61
   1  -3   3   71.33    2.00
   1  -3   3   67.92    1.95
   1  -3   3   44.32    1.42
   1  -3   3   66.73    1.90
   1   3   3   53.30    1.53
  -1  -3  -4   29.70    1.56
  -1  -3  -4   25.15    1.39
  -1  -3  -4   25.25    1.14
  -1  -3  -4   26.15    1.36
  -1  -3  -4   32.87    1.58
  -1  -3  -4   31.16    1.47
  -1  -3  -4   30.32    1.46
  -1  -3  -4   27.91    1.02
  -1   3  -4   27.86    1.26
  -1   3  -4   31.36    1.52
   1  -3   4   33.28    1.57
   1  -3   4   32.64    1.51
   1  -3   4   20.92    1.11
   1  -3   4   31.83    1.51
   1  -3   4   25.04    1.66
   1  -3   4   33.98    1.15
   1   3   4   19.50    1.06
  -1  -3  -5   16.41    1.33
  -1  -3  -5   14.76    1.27
  -1  -3  -5   16.08    1.58
  -1  -3  -5   16.24    1.30
  -1  -3  -5   17.91    1.42
  -1  -3  -5   16.11    1.33
  -1  -3  -5   18.73    1.39
  -1  -3  -5   17.27    0.93
  -1   3  -5   15.78    1.10
  -1   3  -5   19.20    1.44
  -1   3  -5   17.32    1.38
   1  -3   5   20.13    1.46
   1  -3   5   17.44    1.34
   1  -3   5   18.64    1.27
   1  -3   5   14.85    1.58
   1  -3   5   19.97    1.09
   1   3   5   15.11    1.40
  -1  -3  -6    0.05    0.75
  -1  -3  -6    0.02    0.73
  -1  -3  -6    0.01    0.90
  -1  -3  -6   -0.20    0.73
  -1  -3  -6    0.20    0.84
  -1  -3  -6    0.42    0.74
  -1  -3  -6    0.81    0.91
  -1  -3  -6    0.35    0.77
  -1  -3  -6    0.34    0.43
  -1   3  -6    0.36    0.90
  -1   3  -6   -0.22    0.79
   1  -3   6    1.06    0.91
   1  -3   6    0.31    0.83
   1  -3   6    0.99    0.84
   1  -3   6    0.29    0.96
   1  -3   6    0.47    0.52
   1   3   6    0.53    0.78
  -1  -3  -7   14.94    1.48
  -1  -3  -7   10.28    1.26
  -1  -3  -7   14.48    1.52
  -1  -3  -7   10.65    1.26
  -1  -3  -7   13.24    1.45
  -1  -3  -7   13.06    1.42
  -1  -3  -7   14.75    1.54
  -1  -3  -7   10.74    1.33
  -1  -3  -7    7.69    1.21
  -1  -3  -7   11.11    1.00
  -1   3  -7   10.23    1.35
  -1   3  -7   14.47    1.61
   1  -3   7   16.38    1.88
   1  -3   7   14.66    1.67
   1  -3   7   13.18    1.54
   1  -3   7   12.42    1.32
   1  -3   7   10.68    1.34
   1  -3   7   13.23    1.16
   1   3   7   12.36    1.51
   1   3   7    8.58    1.20
  -1  -3  -8    9.22    1.37
  -1  -3  -8    7.19    1.23
  -1  -3  -8    7.23    1.37
  -1  -3  -8    3.43    0.98
  -1  -3  -8    5.46    1.07
  -1  -3  -8    7.27    1.52
  -1  -3  -8    8.34    1.30
  -1  -3  -8    4.82    1.17
  -1  -3  -8    3.87    0.96
  -1  -3  -8    7.30    1.31
  -1  -3  -8    4.74    0.74
  -1   3  -8    7.40    1.41
  -1   3  -8    7.60    1.36
   1  -3   8   11.66    1.58
   1  -3   8   11.00    1.41
   1  -3   8    7.75    1.40
   1  -3   8    7.68    0.96
   1  -3   8    8.96    1.42
   1   3   8    8.26    1.33
   1   3   8    7.30    1.28
  -1  -3  -9   26.75    1.82
  -1  -3  -9   23.72    1.73
  -1  -3  -9   26.30    2.01
  -1  -3  -9   23.26    1.58
  -1  -3  -9   25.42    1.72
  -1  -3  -9   27.95    2.71
  -1  -3  -9   26.62    1.77
  -1  -3  -9   27.60    2.31
  -1  -3  -9   24.32    1.69
  -1  -3  -9   24.81    2.06
  -1  -3  -9   25.46    1.40
  -1   3  -9   27.78    2.05
  -1   3  -9   25.84    1.93
   1  -3   9   33.40    2.27
   1  -3   9   27.98    2.05
   1  -3   9   30.29    1.57
   1  -3   9   34.00    2.39
   1   3   9   27.20    1.84
   1   3   9   29.40    2.09
  -1  -3 -10    4.30    1.06
  -1  -3 -10    1.57    0.88
  -1  -3 -10    8.46    1.42
  -1  -3 -10    4.19    1.03
  -1  -3 -10    7.49    1.44
  -1  -3 -10    8.53    1.68
  -1  -3 -10    6.39    1.42
  -1  -3 -10    4.71    1.12
  -1  -3 -10   10.10    1.59
  -1  -3 -10    8.66    1.39
  -1  -3 -10    8.90    1.51
  -1  -3 -10    5.07    0.82
  -1   3 -10    7.28    1.45
  -1   3 -10    7.10    1.33
   1  -3  10    8.83    1.60
   1  -3  10    8.26    1.91
   1  -3  10    6.48    1.36
   1   3  10    2.16    0.95
   1   3  10    8.67    1.49
  -1  -3 -11    4.05    1.05
  -1  -3 -11    1.52    0.86
  -1  -3 -11    5.19    1.26
  -1  -3 -11    5.23    1.37
  -1  -3 -11    5.55    1.51
  -1  -3 -11    3.43    1.29
  -1  -3 -11    4.17    1.42
  -1  -3 -11    3.37    1.11
  -1  -3 -11    5.79    1.42
  -1  -3 -11    4.72    0.88
  -1   3 -11    3.92    1.16
  -1   3 -11    5.40    1.76
   1  -3  11    6.03    1.50
   1  -3  11    4.48    1.65
   1  -3  11    7.27    1.41
   1   3  11    1.27    0.91
   1   3  11    6.88    1.39
  -1  -3 -12   -0.46    0.82
  -1  -3 -12    0.37    1.13
  -1  -3 -12    1.22    1.29
  -1  -3 -12    0.52    1.12
  -1  -3 -12    0.58    1.21
  -1  -3 -12    1.37    0.64
  -1   3 -12    1.29    1.46
   1  -3  12    1.89    1.37
   1  -3  12    0.58    1.10
   1   3  12    0.44    1.03
  -1  -3 -13    3.90    1.19
  -1  -3 -13    2.98    1.03
  -1  -3 -13    4.99    1.18
  -1   3 -13    5.44    1.37
  -1  -3 -14    5.50    1.00
  -1  -3 -14    4.82    0.97
  -1   3 -14    2.81    1.00
  -1  -4  13    2.88    1.05
   1  -4 -13    2.31    0.86
   1  -4 -13    1.99    0.96
   1   4 -13    2.16    1.04
  -1  -4  12    1.86    1.14
   1  -4 -12    2.32    1.06
   1  -4 -12    2.00    0.96
   1  -4 -12    0.49    0.99
   1   4 -12    4.19    1.28
  -1  -4  11   12.70    1.49
  -1  -4  11   13.78    1.62
  -1  -4  11    4.78    0.91
  -1  -4  11    8.79    0.98
  -1  -4  11   14.94    1.42
  -1   4  11    9.84    1.25
   1  -4 -11    6.11    1.09
   1  -4 -11   10.33    1.37
   1  -4 -11    7.88    1.27
   1  -4 -11    9.69    1.33
   1  -4 -11   11.45    1.33
   1  -4 -11    8.31    1.29
   1  -4 -11    7.43    0.69
  -1  -4  10   15.57    1.82
  -1  -4  10   19.77    2.35
  -1  -4  10   12.14    1.46
  -1  -4  10   13.97    1.12
  -1  -4  10   16.62    1.93
  -1   4  10    7.63    1.23
   1  -4 -10   10.85    1.31
   1  -4 -10   14.57    1.59
   1  -4 -10   11.55    1.40
   1  -4 -10   13.31    1.58
   1  -4 -10   12.60    1.47
   1  -4 -10    9.78    1.34
   1  -4 -10    5.99    1.16
   1  -4 -10   10.74    0.79
  -1  -4   9    8.24    1.54
  -1  -4   9    8.41    1.62
  -1  -4   9    7.04    1.29
  -1  -4   9    5.60    0.83
  -1  -4   9    5.24    1.22
  -1   4   9    7.70    1.30
   1  -4  -9    4.32    1.02
   1  -4  -9    5.89    1.24
   1  -4  -9    4.98    1.32
   1  -4  -9    7.77    1.43
   1  -4  -9    7.85    1.47
   1  -4  -9    9.07    1.56
   1  -4  -9    6.77    1.35
   1  -4  -9    5.66    0.65
  -1  -4   8   19.86    2.05
  -1  -4   8   10.54    1.40
  -1  -4   8   20.89    2.50
  -1  -4   8    5.53    1.09
  -1  -4   8    9.51    1.36
  -1  -4   8   16.07    1.24
  -1  -4   8   19.06    2.21
  -1   4   8    6.49    1.09
   1  -4  -8   14.29    1.46
   1  -4  -8    7.54    1.19
   1  -4  -8   18.62    1.81
   1  -4  -8   13.64    1.47
   1  -4  -8   15.51    1.70
   1  -4  -8   14.13    1.54
   1  -4  -8   17.94    1.70
   1  -4  -8   15.03    0.86
   1   4  -8   16.80    1.70
   1   4  -8   13.84    1.72
  -1  -4   7    3.32    1.37
  -1  -4   7    2.50    1.14
  -1  -4   7    2.17    1.60
  -1  -4   7    1.58    0.98
  -1  -4   7    0.28    1.12
  -1  -4   7    1.31    0.65
  -1  -4   7    1.79    1.17
  -1   4   7    0.86    0.92
   1  -4  -7    2.10    1.02
   1  -4  -7   -0.10    0.93
   1  -4  -7    1.23    1.14
   1  -4  -7    1.61    0.94
   1  -4  -7    1.61    1.37
   1  -4  -7    0.54    1.18
   1  -4  -7    1.03    0.84
   1  -4  -7    0.55    1.11
   1  -4  -7    1.50    0.43
   1   4  -7    2.17    1.18
   1   4  -7    3.01    1.08
  -1  -4   6    5.23    1.41
  -1  -4   6   10.72    1.57
  -1  -4   6    8.82    1.43
  -1  -4   6    6.90    1.33
  -1  -4   6    6.95    0.85
  -1  -4   6    8.64    1.41
   1  -4  -6    7.13    1.22
   1  -4  -6    2.83    0.99
   1  -4  -6    9.00    1.43
   1  -4  -6    5.45    1.13
   1  -4  -6    8.36    1.46
   1  -4  -6    4.28    0.97
   1  -4  -6    6.81    1.32
   1  -4  -6    5.78    0.60
   1   4  -6    9.48    1.50
   1   4  -6    9.49    1.44
  -1  -4   5   34.17    2.22
  -1  -4   5   33.95    1.99
  -1  -4   5   32.51    1.90
  -1  -4   5   29.00    1.69
  -1  -4   5   33.67    1.33
  -1  -4   5   35.94    2.29
   1  -4  -5   30.07    1.80
   1  -4  -5   27.81    1.95
   1  -4  -5   25.26    1.56
   1  -4  -5   28.23    1.65
   1  -4  -5   29.87    2.23
   1  -4  -5   29.34    0.79
   1   4  -5   33.12    1.92
  -1  -4   4    2.53    1.23
  -1  -4   4    2.27    1.10
  -1  -4   4    2.90    1.03
  -1  -4   4    1.85    0.80
  -1  -4   4    2.49    0.58
  -1  -4   4    4.40    1.25
   1  -4  -4    4.49    1.06
   1  -4  -4    1.70    0.83
   1  -4  -4    2.18    0.93
   1  -4  -4    3.83    1.12
  -1  -4   3    9.00    1.42
  -1  -4   3   11.10    1.49
  -1  -4   3   10.19    1.40
  -1  -4   3    4.11    0.87
  -1  -4   3    6.93    0.79
  -1  -4   2    1.79    0.92
  -1  -4   2    2.44    1.12
  -1  -4   2    2.12    1.09
  -1  -4   2    1.60    0.96
  -1  -4   2    2.44    0.82
  -1  -4   2    1.94    0.47
  -1  -4   1    4.40    1.03
  -1  -4   1    2.46    1.11
  -1  -4   1    5.37    1.22
  -1  -4   1    2.53    0.91
  -1  -4   1    5.44    1.16
  -1  -4   1    2.02    0.75
  -1  -4   1    3.67    0.50
   1   4  -1    2.63    0.94
  -1  -4   0   16.22    1.48
  -1  -4   0   14.53    1.79
  -1  -4   0   17.14    1.57
  -1  -4   0   15.71    1.36
  -1  -4   0   15.88    1.41
  -1  -4   0   15.41    0.74
  -1  -4  -1   19.44    1.57
  -1  -4  -1   19.68    1.62
  -1  -4  -1   18.28    1.44
  -1  -4  -1   18.90    1.55
  -1  -4  -1   17.90    0.77
   1  -4   1   20.41    1.93
   1  -4   1   19.16    1.51
   1  -4   1   17.90    1.32
  -1  -4  -2   11.48    1.37
  -1  -4  -2    5.87    1.03
  -1  -4  -2   10.15    1.33
  -1  -4  -2    8.55    1.21
  -1  -4  -2    9.87    1.33
  -1  -4  -2    8.70    1.18
  -1  -4  -2    7.76    0.63
   1  -4   2   10.71    1.47
   1  -4   2    9.97    1.37
   1  -4   2   11.00    1.35
   1  -4   2    4.43    0.91
   1  -4   2    7.29    0.59
   1   4   2    6.16    1.07
  -1  -4  -3   31.60    1.85
  -1  -4  -3   30.43    1.92
  -1  -4  -3   28.42    1.63
  -1  -4  -3   33.26    1.82
  -1  -4  -3   31.70    1.80
  -1  -4  -3   32.20    2.22
  -1  -4  -3   34.37    1.81
  -1  -4  -3   33.47    1.05
  -1   4  -3   32.51    1.80
   1  -4   3   35.15    2.18
   1  -4   3   35.04    1.92
   1  -4   3   31.63    1.78
   1  -4   3   29.13    1.64
   1  -4   3   31.13    1.01
   1  -4   3   31.11    2.39
   1   4   3   27.56    1.60
  -1  -4  -4    1.67    0.95
  -1  -4  -4    2.22    1.07
  -1  -4  -4    3.81    1.12
  -1  -4  -4    3.20    1.12
  -1  -4  -4    3.87    1.11
  -1  -4  -4    2.50    1.12
  -1  -4  -4    1.95    0.92
  -1  -4  -4    2.56    0.49
  -1   4  -4    3.06    1.18
  -1   4  -4    1.87    1.02
   1  -4   4    3.27    1.28
   1  -4   4    2.78    1.10
   1  -4   4    2.45    1.01
   1  -4   4    3.52    1.07
   1  -4   4    2.21    1.10
   1  -4   4    2.28    0.53
   1  -4   4    2.45    1.19
  -1  -4  -5   13.04    1.52
  -1  -4  -5   14.72    1.82
  -1  -4  -5   11.89    1.36
  -1  -4  -5   14.82    1.53
  -1  -4  -5   14.25    1.50
  -1  -4  -5   15.67    1.59
  -1  -4  -5   15.35    1.52
  -1  -4  -5   15.40    0.96
  -1   4  -5   15.48    1.72
  -1   4  -5   13.65    1.57
   1  -4   5   17.61    2.11
   1  -4   5   15.24    1.72
   1  -4   5    7.39    1.13
   1  -4   5   13.12    1.52
   1  -4   5   14.47    1.01
   1  -4   5   19.94    2.35
  -1  -4  -6   12.41    1.52
  -1  -4  -6   10.25    1.31
  -1  -4  -6   16.92    1.77
  -1  -4  -6   12.42    1.39
  -1  -4  -6   12.47    1.48
  -1  -4  -6   10.48    1.44
  -1  -4  -6   11.59    1.52
  -1  -4  -6   13.17    1.65
  -1  -4  -6   12.86    1.48
  -1  -4  -6   16.45    1.68
  -1  -4  -6   13.39    0.93
  -1   4  -6   13.08    1.58
  -1   4  -6   14.28    1.58
   1  -4   6   13.92    1.69
   1  -4   6   17.47    1.79
   1  -4   6   15.45    1.63
   1  -4   6    9.73    1.40
   1  -4   6   14.37    1.09
   1  -4   6   21.10    1.89
   1   4   6    6.99    1.11
  -1  -4  -7   12.26    1.52
  -1  -4  -7    5.88    1.13
  -1  -4  -7    9.52    1.44
  -1  -4  -7   15.31    1.74
  -1  -4  -7   14.00    1.56
  -1  -4  -7   11.15    1.54
  -1  -4  -7   16.06    1.77
  -1  -4  -7   13.31    1.52
  -1  -4  -7   11.98    0.92
  -1   4  -7   17.58    1.83
  -1   4  -7   15.03    1.60
   1  -4   7   15.60    1.75
   1  -4   7   14.39    1.70
   1  -4   7   15.82    1.80
   1  -4   7    8.59    1.31
   1  -4   7   15.83    1.15
   1  -4   7   16.44    1.95
   1   4   7    6.01    1.05
  -1  -4  -8   12.00    1.48
  -1  -4  -8    3.26    0.92
  -1  -4  -8    9.48    1.49
  -1  -4  -8    8.67    1.44
  -1  -4  -8    8.03    1.53
  -1  -4  -8    9.75    1.49
  -1  -4  -8   10.58    1.57
  -1  -4  -8    8.89    1.43
  -1  -4  -8    9.19    0.86
   1  -4   8   16.48    1.82
   1  -4   8    9.64    1.63
   1  -4   8    9.32    1.41
   1  -4   8   10.83    1.06
   1  -4   8    8.98    1.35
   1   4   8    3.82    0.95
  -1  -4  -9    5.68    1.18
  -1  -4  -9    4.10    1.20
  -1  -4  -9    7.31    1.46
  -1  -4  -9    3.25    1.32
  -1  -4  -9    5.65    1.37
  -1  -4  -9    5.26    1.41
  -1  -4  -9    2.89    1.17
  -1  -4  -9    3.34    0.59
   1  -4   9    6.60    1.43
   1  -4   9    5.36    1.62
   1  -4   9    4.87    1.13
   1  -4   9    6.24    0.83
   1  -4   9    7.40    1.33
  -1  -4 -10    1.60    0.99
  -1  -4 -10    3.03    1.20
  -1  -4 -10    1.68    1.12
  -1  -4 -10    0.27    1.05
  -1  -4 -10    1.12    1.14
  -1  -4 -10    0.87    1.03
  -1  -4 -10    1.06    0.46
   1  -4  10    2.51    1.28
   1  -4  10    1.29    1.31
   1  -4  10    1.18    0.84
   1  -4  10    0.51    0.50
   1  -4  10    1.36    1.06
  -1  -4 -11    0.21    0.96
  -1  -4 -11    1.37    1.03
  -1  -4 -11    0.83    0.89
  -1  -4 -11    0.71    0.98
  -1   4 -11    1.21    1.17
   1  -4  11    0.51    1.09
   1  -4  11    1.22    1.08
  -1  -4 -12    1.74    0.82
  -1  -4 -12    1.98    0.79
  -1  -4 -12    2.65    0.90
  -1   4 -12    2.05    0.99
  -1  -5   9   10.02    1.20
  -1  -5   9    9.65    1.10
   1  -5  -9    6.40    0.99
   1  -5  -9    8.19    1.06
  -1  -5   8    0.86    0.96
  -1  -5   8    2.02    1.18
  -1  -5   8    0.94    0.86
   1  -5  -8    0.77    0.93
  -1  -5   7   29.56    1.72
  -1  -5   7   29.57    1.86
  -1  -5   7   25.79    1.62
   1  -5  -7   23.87    1.58
   1  -5  -7   21.22    1.43
  -1  -5   6    4.17    1.24
  -1  -5   6    4.35    1.18
  -1  -5   6    2.85    0.44
  -1  -5   6    4.29    1.09
   1  -5  -6    2.30    1.00
  -1  -5   5    3.25    1.25
  -1  -5   5    4.38    1.20
  -1  -5   5    1.98    0.39
  -1  -5   5    2.72    1.10
  -1  -5   4    4.68    1.30
  -1  -5   4    3.26    1.39
  -1  -5   4    3.46    1.10
  -1  -5   3   13.99    1.53
  -1  -5   3   15.26    1.85
  -1  -5   3   11.82    1.32
  -1  -5   2    5.02    1.27
  -1  -5   2    5.82    1.46
  -1  -5   1   11.52    1.42
  -1  -5   0   16.78    1.85
  -1  -5  -1   13.13    1.50
  -1  -5  -1   12.92    1.55
  -1  -5  -2    0.30    0.83
  -1  -5  -2    3.01    1.28
  -1  -5  -2    1.54    1.24
   1  -5   2    1.17    1.15
  -1  -5  -3   28.70    1.62
  -1  -5  -3   31.25    1.92
  -1  -5  -3   30.97    1.89
  -1  -5  -3   34.90    2.18
   1  -5   3   33.39    2.01
   1  -5   3   30.49    2.07
  -1  -5  -4   13.03    1.31
  -1  -5  -4   13.87    1.64
  -1  -5  -4   14.48    1.63
  -1  -5  -4   17.06    1.96
  -1  -5  -4   13.11    1.33
   1  -5   4   14.66    1.69
   1  -5   4   16.36    1.82
  -1  -5  -5    8.94    1.33
  -1  -5  -5    7.79    1.16
  -1  -5  -5    7.17    1.25
  -1  -5  -5    4.56    1.00
   1  -5   5    6.45    1.30
   1  -5   5    5.55    1.15
  -1  -5  -6    1.14    0.92
  -1  -5  -6    1.68    1.06
  -1  -5  -6    0.50    1.09
  -1  -5  -6    1.33    0.89
   1  -5   6    1.77    1.10
   1  -5   6    1.03    0.95
  -1  -5  -7    4.66    1.07
  -1  -5  -7    6.83    1.13
   1  -5   7    5.11    1.11
   1  -5   7    6.96    1.08
  -1  -5  -8    2.04    0.99
  -1  -5  -8    1.49    0.95
   1  -5   8    2.51    0.81
  -1  -5  -9    1.14    0.90
  -1  -5  -9    1.24    0.83
  -2   0  17    0.68    0.92
   2   0 -17    1.63    1.08
   2   0 -17    2.06    1.07
  -2   0  16    2.49    1.12
   2   0 -16    3.40    1.33
   2   0 -16    2.11    1.27
  -2   0  15    3.85    1.22
   2   0 -15    7.40    1.21
   2   0 -15    4.50    1.28
   2   0 -15    8.17    1.49
  -2   0  14  106.48    3.32
   2   0 -14  101.56    2.79
   2   0 -14  117.94    3.41
   2   0 -14   94.55    2.62
   2   0 -14  114.77    3.53
  -2   0  13    9.07    1.41
  -2   0  13    9.00    1.21
   2   0 -13   13.45    1.61
   2   0 -13   12.50    1.42
  -2   0  12   13.27    1.54
  -2   0  12   12.96    1.40
   2   0 -12   13.66    1.57
   2   0 -12   11.20    1.46
   2   0 -12   15.89    1.45
  -2   0  11   39.59    1.70
   2   0 -11   42.96    1.80
   2   0 -11   42.18    1.71
  -2   0  10    3.02    0.60
  -2   0  10    4.97    0.81
   2   0 -10    7.08    0.96
   2   0 -10    5.32    0.87
   2   0 -10    6.13    0.89
  -2   0   9    1.31    0.49
  -2   0   9    1.97    0.64
   2   0  -9    2.57    0.81
   2   0  -9    1.71    0.51
   2   0  -9    2.64    0.70
   2   0  -9    2.47    0.72
  -2   0   8    8.16    0.69
  -2   0   8    8.30    0.90
   2   0  -8    8.59    0.78
   2   0  -8    7.86    0.73
   2   0  -8    9.36    0.90
   2   0  -8    7.60    0.79
  -2   0   7   16.59    0.81
  -2   0   7   17.04    0.96
   2   0  -7   16.60    0.89
   2   0  -7   16.62    0.83
   2   0  -7   15.61    1.00
   2   0  -7   15.30    0.67
   2   0  -7   17.02    0.77
  -2   0   6  100.97    1.54
  -2   0   6  100.81    1.31
   2   0  -6   81.42    1.10
   2   0  -6   93.52    1.51
   2   0  -6   93.40    1.26
   2   0  -6   92.32    1.45
  -2   0   5  238.73    2.08
   2   0  -5  207.59    1.45
   2   0  -5  263.45    2.21
   2   0  -5  235.61    1.77
   2   0  -5  234.71    2.05
  -2   0   4    7.09    0.48
   2   0  -4    8.36    0.33
   2   0  -4    7.94    0.48
   2   0  -4    7.79    0.46
   2   0  -4    7.80    0.43
  -2   0   3  136.84    1.28
   2   0  -3  135.56    1.25
   2   0  -3  138.67    1.16
   2   0  -3  131.26    1.22
  -2   0   2   87.61    0.94
  -2   0   2   95.67    0.94
   2   0  -2   82.82    0.85
   2   0  -2   81.09    0.86
   2   0  -2   78.75    0.87
  -2   0   1  106.00    0.91
  -2   0   1  115.35    0.97
   2   0  -1  101.79    0.76
   2   0  -1   97.94    0.93
   2   0  -1   95.52    0.90
  -2   0   0    4.25    0.34
  -2   0   0    3.35    0.28
  -2   0   0    3.08    0.24
   2   0   0    3.17    0.19
   2   0   0    2.76    0.27
   2   0   0    2.90    0.35
   2   0   0    2.81    0.30
  -2   0  -1  213.76    1.49
  -2   0  -1  223.99    1.01
  -2   0  -1  218.51    1.53
   2   0   1  187.26    1.20
   2   0   1  180.56    1.40
  -2   0  -2  321.20    2.09
  -2   0  -2  329.51    1.49
  -2   0  -2  314.39    2.06
   2   0   2  272.51    1.60
   2   0   2  256.22    1.80
  -2   0  -3  124.09    1.50
  -2   0  -3  121.81    1.11
  -2   0  -3  116.76    1.43
   2   0   3  100.34    1.12
   2   0   3   92.66    1.24
  -2   0  -4   53.32    1.16
  -2   0  -4   59.30    0.92
  -2   0  -4   53.44    1.11
   2   0   4   50.46    0.93
   2   0   4   48.89    1.01
  -2   0  -5    4.07    0.58
  -2   0  -5    4.33    0.44
   2   0   5    4.44    0.50
   2   0   5    4.26    0.53
   2   0   5    2.96    0.51
  -2   0  -6  131.80    2.06
  -2   0  -6  138.05    2.23
   2   0   6  119.00    1.75
   2   0   6  125.22    2.04
  -2   0  -7    8.77    0.78
  -2   0  -7   11.32    1.18
  -2   0  -7   12.14    1.14
   2   0   7    9.09    0.93
  -2   0  -8    6.94    0.84
  -2   0  -8    9.67    1.14
  -2   0  -8    7.73    1.03
   2   0   8    3.81    0.70
  -2   0  -9    3.41    0.69
  -2   0  -9    3.14    0.91
  -2   0  -9    3.97    0.91
   2   0   9    5.26    1.10
   2   0   9    2.90    0.77
  -2   0 -10   -0.11    0.98
  -2   0 -10   -0.06    0.93
   2   0  10    0.07    1.08
   2   0  10    0.87    0.99
   2   0  10   -0.19    0.78
  -2   0 -11   15.34    1.69
  -2   0 -11   14.31    1.60
   2   0  11   11.02    1.49
   2   0  11    4.18    0.86
  -2   0 -12   51.91    2.27
  -2   0 -12   53.26    2.94
  -2   0 -12   53.11    2.24
   2   0  12   51.74    2.94
   2   0  12   42.67    1.97
  -2   0 -13    3.64    1.16
  -2   0 -13    3.69    1.43
  -2   0 -13    2.18    0.97
   2   0  13    3.07    1.34
  -2   0 -14   11.70    1.69
   2   0  14   10.25    1.48
  -2   0 -15    8.73    1.40
   2   0  15    3.15    1.06
  -2   0 -16    0.36    0.92
   2  -1 -17    0.89    1.00
   2   1 -17    2.09    1.05
   2   1 -17    1.99    0.95
  -2   1  16    0.94    1.06
   2  -1 -16    1.56    1.21
   2   1 -16    0.79    1.30
   2   1 -16    2.03    1.14
  -2   1  15    2.05    1.28
   2  -1 -15    1.94    0.98
   2  -1 -15    3.41    1.41
   2   1 -15    3.13    1.57
   2   1 -15    4.46    1.41
  -2   1  14   22.95    2.60
   2  -1 -14   19.94    1.65
   2  -1 -14   23.24    2.68
   2   1 -14   20.73    2.54
   2   1 -14   22.17    2.47
  -2  -1  13   60.37    2.17
  -2   1  13   77.75    3.20
  -2   1  13   69.91    2.40
   2  -1 -13   74.03    2.51
   2  -1 -13   66.87    3.07
   2  -1 -13   69.74    2.38
   2   1 -13   70.79    2.40
   2   1 -13   77.49    2.55
   2   1 -13   69.96    2.43
  -2  -1  12   21.82    1.51
  -2   1  12   27.59    2.57
  -2   1  12   25.32    2.07
  -2   1  12   21.91    1.61
   2  -1 -12   21.81    1.63
   2  -1 -12   20.90    2.47
   2  -1 -12   21.54    1.60
   2  -1 -12   21.36    1.81
   2   1 -12   23.75    1.74
   2   1 -12   23.44    1.87
   2   1 -12   25.03    1.65
   2   1 -12   20.98    1.74
  -2  -1  11   47.32    1.80
  -2   1  11   56.26    2.48
  -2   1  11   49.80    1.89
   2  -1 -11   52.60    2.07
   2  -1 -11   44.86    2.39
   2  -1 -11   46.72    1.66
   2  -1 -11   53.77    2.01
   2  -1 -11   43.14    2.03
   2   1 -11   50.93    2.02
   2   1 -11   55.64    2.20
   2   1 -11   52.03    1.90
   2   1 -11   52.58    2.05
  -2  -1  10    3.82    0.74
  -2   1  10    5.14    0.84
   2  -1 -10    3.52    0.80
   2  -1 -10    6.88    0.94
   2  -1 -10    3.70    0.80
   2   1 -10    4.62    0.88
   2   1 -10    6.28    1.12
   2   1 -10    4.18    0.82
   2   1 -10    5.75    1.06
  -2  -1   9   12.72    0.86
  -2  -1   9   12.14    1.01
  -2   1   9   13.75    0.87
  -2   1   9   14.77    1.17
   2  -1  -9   12.70    1.12
   2  -1  -9   12.59    1.09
   2  -1  -9   13.44    1.01
   2  -1  -9   12.59    0.85
   2  -1  -9   15.33    1.23
   2  -1  -9   10.95    0.72
   2   1  -9   14.61    1.21
   2   1  -9   13.68    1.46
   2   1  -9   13.35    0.86
   2   1  -9   14.05    1.12
   2   1  -9   16.21    1.41
  -2  -1   8    0.82    0.50
  -2  -1   8    0.81    0.49
  -2   1   8    0.77    0.40
  -2   1   8    1.11    0.46
  -2   1   8    1.42    0.57
   2  -1  -8    0.46    0.53
   2  -1  -8    1.10    0.57
   2  -1  -8    1.04    0.49
   2  -1  -8    1.10    0.59
   2  -1  -8    0.93    0.42
   2  -1  -8    0.55    0.32
   2   1  -8    1.12    0.46
   2   1  -8    1.73    0.87
   2   1  -8    0.47    0.43
   2   1  -8    1.02    0.55
   2   1  -8    1.40    0.74
  -2  -1   7   84.91    1.79
  -2  -1   7   57.81    1.40
  -2  -1   7   61.76    1.42
  -2   1   7   62.49    1.29
  -2   1   7   72.67    1.51
  -2   1   7   68.30    1.61
   2  -1  -7   67.96    1.56
   2  -1  -7   64.07    1.46
   2  -1  -7   68.75    1.61
   2  -1  -7   64.28    1.42
   2  -1  -7   58.31    1.23
   2   1  -7   76.27    1.44
   2   1  -7   70.73    1.51
   2   1  -7   75.55    1.72
   2   1  -7   79.92    1.79
  -2  -1   6   25.15    0.96
  -2  -1   6   30.82    1.02
  -2   1   6   25.63    0.85
  -2   1   6   28.00    0.96
  -2   1   6   25.21    1.06
   2  -1  -6   23.61    1.09
   2  -1  -6   25.64    0.94
   2  -1  -6   27.05    1.15
   2  -1  -6   25.54    0.92
   2  -1  -6   23.42    0.75
   2  -1  -6   25.19    1.04
   2   1  -6   30.14    0.91
   2   1  -6   27.35    0.94
   2   1  -6   29.31    1.24
  -2  -1   5  198.72    1.96
  -2  -1   5  150.30    1.84
  -2  -1   5  178.62    1.89
  -2   1   5  154.79    1.70
   2  -1  -5  174.19    1.97
   2  -1  -5  150.89    1.84
   2  -1  -5  151.11    1.55
   2   1  -5  187.37    1.89
   2   1  -5  172.50    1.95
  -2  -1   4   51.50    1.00
  -2  -1   4   36.46    0.88
  -2  -1   4   43.18    1.04
  -2   1   4   41.80    0.87
   2  -1  -4   41.45    0.92
   2  -1  -4   37.87    0.94
   2  -1  -4   37.55    0.70
   2   1  -4   48.10    0.95
   2   1  -4   44.85    0.98
  -2  -1   3   29.59    0.74
  -2  -1   3   23.50    0.69
  -2   1   3   25.65    0.67
   2  -1  -3   27.46    0.46
   2  -1  -3   26.13    0.68
   2  -1  -3   23.13    0.72
   2  -1  -3   27.81    0.52
   2  -1  -3   21.85    0.48
   2   1  -3   26.78    0.74
   2   1  -3   23.86    0.43
   2   1  -3   21.52    0.63
  -2  -1   2  221.55    1.74
  -2  -1   2  154.92    1.31
  -2  -1   2  212.25    1.61
  -2  -1   2  161.10    1.43
  -2   1   2  192.28    1.62
   2  -1  -2  207.67    1.18
   2  -1  -2  207.66    1.52
   2  -1  -2  186.32    1.60
   2  -1  -2  177.93    1.61
   2  -1  -2  213.61    1.10
   2  -1  -2  172.21    0.99
   2   1  -2  204.02    1.73
   2   1  -2  180.51    1.18
   2   1  -2  166.30    1.45
  -2  -1   1  699.51    3.03
  -2  -1   1  447.62    1.81
  -2  -1   1  688.65    2.76
  -2   1   1  653.32    2.31
   2  -1  -1  656.51    2.32
   2  -1  -1  657.62    2.28
   2  -1  -1  583.80    2.79
   2  -1  -1  551.67    2.63
   2  -1  -1  662.47    2.64
   2  -1  -1  526.38    2.74
   2   1  -1  629.55    2.92
   2   1  -1  553.13    2.31
   2   1  -1  517.34    2.42
  -2  -1   0  981.69    3.69
  -2  -1   0  915.70    3.51
  -2  -1   0  719.04    1.68
  -2  -1   0  926.79    4.07
  -2   1   0  903.06    3.08
  -2   1   0  888.65    2.85
   2  -1   0  908.24    2.70
   2  -1   0  774.06    3.29
   2  -1   0  737.16    2.89
   2  -1   0  820.50    3.15
   2  -1   0  775.88    3.80
   2   1   0  881.67    3.45
   2   1   0  727.40    2.96
   2   1   0  715.92    2.87
  -2  -1  -1  294.66    2.15
  -2  -1  -1  283.13    2.03
  -2  -1  -1  283.46    1.90
  -2   1  -1  274.59    1.94
  -2   1  -1  257.39    1.03
   2  -1   1  235.74    1.93
   2  -1   1  225.65    1.59
   2  -1   1  236.52    1.50
   2   1   1  271.58    2.00
   2   1   1  215.10    1.80
   2   1   1  218.77    1.71
  -2  -1  -2  258.13    2.16
  -2  -1  -2  244.14    2.00
  -2  -1  -2  241.78    1.92
  -2   1  -2  231.38    1.99
   2  -1   2  202.36    1.91
   2  -1   2  236.97    2.11
   2  -1   2  187.13    1.47
   2   1   2  194.39    1.89
  -2  -1  -3  109.08    1.56
  -2  -1  -3  102.43    1.41
  -2  -1  -3  104.61    1.41
  -2   1  -3  101.27    1.51
   2  -1   3   81.41    1.34
   2  -1   3   99.89    1.53
   2  -1   3   76.81    1.02
   2   1   3   94.35    1.47
  -2  -1  -4  108.31    1.68
  -2  -1  -4  101.06    1.51
  -2  -1  -4  100.17    1.52
  -2   1  -4  104.23    1.70
   2  -1   4   84.31    1.47
   2  -1   4  109.10    1.70
   2  -1   4   77.43    1.53
   2   1   4   88.05    1.54
  -2  -1  -5   95.36    1.70
  -2  -1  -5   95.96    1.65
  -2  -1  -5   93.35    1.58
  -2  -1  -5   96.61    1.73
  -2  -1  -5  100.24    1.94
  -2  -1  -5   87.20    1.55
  -2   1  -5   83.43    1.65
  -2   1  -5   87.53    1.82
  -2   1  -5   92.01    1.66
   2  -1   5   81.01    1.56
   2  -1   5  107.52    1.78
   2  -1   5   70.99    1.59
   2   1   5   88.68    1.66
   2   1   5   84.09    1.55
  -2  -1  -6  155.29    2.39
  -2  -1  -6  190.49    2.52
  -2  -1  -6  214.79    2.83
  -2  -1  -6  191.20    2.39
  -2  -1  -6  203.74    2.58
  -2  -1  -6  218.12    2.85
  -2   1  -6  159.89    2.40
  -2   1  -6  171.51    2.66
  -2   1  -6  170.67    2.62
  -2   1  -6  168.42    2.27
   2  -1   6  168.38    2.34
   2  -1   6  208.35    2.54
   2  -1   6  154.39    2.39
   2   1   6  179.20    2.59
   2   1   6  168.62    2.39
   2   1   6  167.73    2.28
  -2  -1  -7   12.28    1.11
  -2  -1  -7    9.95    0.78
  -2  -1  -7   14.50    1.19
  -2  -1  -7   13.53    0.80
  -2  -1  -7   15.33    1.08
  -2  -1  -7   13.50    1.16
  -2  -1  -7   11.18    0.73
  -2   1  -7   12.43    0.95
  -2   1  -7   14.05    1.31
  -2   1  -7   12.75    1.35
   2  -1   7   10.04    0.74
   2  -1   7   12.75    1.04
   2   1   7   14.72    1.24
   2   1   7   11.39    0.84
   2   1   7   13.21    0.92
  -2  -1  -8   16.94    1.24
  -2  -1  -8   15.78    0.99
  -2  -1  -8   17.54    1.43
  -2  -1  -8   19.31    1.44
  -2   1  -8   16.35    1.06
  -2   1  -8   19.94    1.49
  -2   1  -8   21.07    1.46
   2  -1   8   15.03    0.93
   2  -1   8   16.91    1.20
   2   1   8   19.31    1.36
   2   1   8   16.67    1.04
   2   1   8   18.10    1.12
  -2  -1  -9   22.11    1.38
  -2  -1  -9   23.54    1.22
  -2  -1  -9   29.10    1.74
  -2  -1  -9   28.83    1.67
  -2  -1  -9   23.36    1.82
  -2   1  -9   29.45    1.85
  -2   1  -9   31.96    1.73
   2  -1   9   24.83    1.51
   2   1   9   28.89    1.57
   2   1   9   28.94    2.00
   2   1   9   24.09    1.29
  -2  -1 -10   18.52    1.67
  -2  -1 -10   18.14    1.61
  -2   1 -10   21.56    1.84
  -2   1 -10   18.78    1.68
   2  -1  10   17.37    1.57
   2  -1  10   17.03    1.46
   2   1  10   22.12    1.80
   2   1  10   22.97    2.09
   2   1  10   18.30    1.34
  -2  -1 -11   24.58    1.81
  -2  -1 -11   24.27    1.79
  -2   1 -11   26.03    1.93
  -2   1 -11   23.46    1.80
   2  -1  11   23.02    2.76
   2  -1  11   18.40    1.56
   2   1  11   28.23    2.53
   2   1  11   23.10    2.12
   2   1  11   22.70    1.50
  -2  -1 -12   12.80    1.54
  -2  -1 -12    9.56    1.55
  -2  -1 -12    8.04    1.18
  -2   1 -12    6.81    1.24
  -2   1 -12   17.38    1.91
  -2   1 -12    5.51    1.11
   2  -1  12   12.24    1.58
   2  -1  12    4.32    0.90
   2   1  12   11.56    1.60
   2   1  12   13.92    1.61
  -2  -1 -13    2.16    0.98
  -2  -1 -13    0.04    1.48
  -2   1 -13    3.16    1.12
  -2   1 -13    3.43    1.63
   2  -1  13    1.30    1.21
   2   1  13    3.06    1.31
   2   1  13    2.18    1.21
  -2  -1 -14    1.23    1.34
  -2   1 -14    2.84    1.38
   2  -1  14    1.81    1.12
   2   1  14    2.35    1.12
   2   1  14    2.86    1.08
  -2  -1 -15   21.37    1.91
  -2   1 -15   24.13    1.88
   2  -1  15   18.10    1.37
   2   1  15   19.52    1.68
  -2  -1 -16    6.37    1.13
  -2   1 -16    4.10    1.04
   2  -2 -17    4.99    0.86
  -2   2  16    1.93    0.96
   2  -2 -16    1.77    1.07
   2   2 -16    2.37    1.22
  -2   2  15    0.65    1.05
  -2   2  15    0.73    1.09
   2  -2 -15    2.06    1.12
   2  -2 -15   -0.33    1.16
   2  -2 -15    0.20    0.97
   2   2 -15    0.01    1.38
  -2  -2  14    4.04    1.45
  -2   2  14    2.76    1.32
  -2   2  14    1.28    1.22
   2  -2 -14    2.27    1.04
   2  -2 -14    4.49    1.36
   2  -2 -14    2.76    1.41
   2  -2 -14    2.03    1.21
   2   2 -14    3.03    1.65
  -2  -2  13   14.34    1.84
  -2  -2  13   12.80    1.55
  -2   2  13    9.75    1.56
  -2   2  13   10.09    1.53
   2  -2 -13    5.29    1.11
   2  -2 -13    7.08    1.46
   2  -2 -13   14.82    1.74
   2  -2 -13    8.73    1.26
   2  -2 -13    9.42    1.66
   2  -2 -13    7.85    1.40
   2   2 -13    8.85    1.48
   2   2 -13   14.31    1.94
   2   2 -13    8.14    1.31
  -2  -2  12    2.97    1.21
  -2   2  12    4.14    1.32
  -2   2  12    4.69    1.07
   2  -2 -12    5.73    1.22
   2  -2 -12    5.49    1.18
   2  -2 -12    3.51    1.28
   2  -2 -12    4.06    1.23
   2  -2 -12    3.29    1.00
   2  -2 -12    6.53    1.28
   2  -2 -12    5.30    1.23
   2  -2 -12    2.10    1.19
   2  -2 -12    2.39    0.72
   2   2 -12    5.03    1.45
   2   2 -12    4.43    1.25
  -2  -2  11    8.33    1.30
  -2   2  11   11.38    1.51
  -2   2  11    6.78    1.06
   2  -2 -11   10.90    1.40
   2  -2 -11    7.49    1.20
   2  -2 -11    8.68    1.40
   2  -2 -11    9.21    1.34
   2  -2 -11   10.16    1.33
   2  -2 -11   10.40    1.49
   2  -2 -11    8.98    1.29
   2  -2 -11    9.15    1.37
   2  -2 -11    7.60    1.32
   2  -2 -11    8.72    1.08
   2   2 -11   11.47    1.60
   2   2 -11    9.70    1.48
  -2  -2  10   13.98    1.56
  -2   2  10   12.19    1.27
   2  -2 -10   12.57    1.46
   2  -2 -10   10.95    1.32
   2  -2 -10   12.37    1.43
   2  -2 -10   17.01    1.59
   2  -2 -10   13.64    1.27
   2  -2 -10   11.28    1.37
   2  -2 -10   15.86    1.89
   2  -2 -10   11.98    1.41
   2  -2 -10   10.74    1.09
   2   2 -10   12.77    1.51
   2   2 -10   17.13    1.85
   2   2 -10   13.79    1.67
  -2  -2   9   14.96    1.53
  -2  -2   9   13.17    1.60
  -2   2   9   12.38    1.18
   2  -2  -9   14.07    1.31
   2  -2  -9    9.79    1.15
   2  -2  -9   12.71    1.54
   2  -2  -9   10.28    1.14
   2  -2  -9   10.73    1.15
   2  -2  -9    7.70    1.06
   2  -2  -9   10.83    0.96
   2   2  -9   12.13    1.40
   2   2  -9   10.58    0.97
   2   2  -9   13.90    1.61
   2   2  -9   12.55    1.25
   2   2  -9   13.01    1.51
  -2  -2   8    0.41    0.67
  -2  -2   8   -0.01    0.62
  -2  -2   8    0.55    0.55
  -2  -2   8   -0.33    0.54
  -2   2   8    0.14    0.51
  -2   2   8    0.36    0.60
   2  -2  -8    0.22    0.63
   2  -2  -8    0.07    0.60
   2  -2  -8    0.32    0.64
   2  -2  -8   -0.38    0.63
   2  -2  -8   -0.03    0.40
   2   2  -8    0.72    0.72
   2   2  -8   -0.01    0.47
   2   2  -8    0.52    0.84
   2   2  -8    0.07    0.43
   2   2  -8    0.27    0.64
   2   2  -8    0.12    0.74
  -2  -2   7    7.35    0.98
  -2  -2   7    5.43    0.83
  -2  -2   7    2.39    0.59
  -2  -2   7    7.71    0.89
  -2   2   7    5.77    0.78
  -2   2   7    3.53    0.64
   2  -2  -7    4.08    0.70
   2  -2  -7    5.96    0.90
   2  -2  -7    5.28    0.75
   2  -2  -7    4.58    0.78
   2  -2  -7    4.69    0.71
   2  -2  -7    3.74    0.38
   2  -2  -7    4.60    0.68
   2   2  -7    3.79    0.59
   2   2  -7    8.53    1.05
   2   2  -7    2.65    0.54
   2   2  -7    3.93    0.73
   2   2  -7    5.97    0.90
  -2  -2   6    0.96    0.47
  -2  -2   6    0.90    0.78
  -2  -2   6    1.32    0.73
  -2  -2   6    0.49    0.49
  -2  -2   6    0.94    0.56
  -2   2   6    1.08    0.51
  -2   2   6    1.39    0.53
   2  -2  -6    0.78    0.51
   2  -2  -6    0.37    0.53
   2  -2  -6    0.50    0.38
   2  -2  -6    1.51    0.60
   2  -2  -6    0.69    0.45
   2  -2  -6    0.57    0.22
   2  -2  -6    1.19    0.51
   2   2  -6    0.80    0.45
   2   2  -6    0.34    0.42
   2   2  -6    0.96    0.55
  -2  -2   5    3.01    0.54
  -2  -2   5    6.45    0.85
  -2  -2   5    5.67    0.77
  -2  -2   5    2.41    0.54
  -2  -2   5    3.57    0.63
  -2   2   5    3.47    0.58
  -2   2   5    4.21    0.61
   2  -2  -5    3.99    0.66
   2  -2  -5    4.42    0.68
   2  -2  -5    3.85    0.57
   2  -2  -5    4.96    0.70
   2  -2  -5    2.46    0.50
   2  -2  -5    3.11    0.25
   2  -2  -5    3.99    0.61
   2   2  -5    4.06    0.58
   2   2  -5    4.13    0.60
   2   2  -5    3.98    0.69
  -2  -2   4   23.56    0.96
  -2  -2   4   24.00    1.15
  -2  -2   4   23.53    1.15
  -2  -2   4   15.78    0.77
  -2  -2   4   21.25    1.03
  -2   2   4   19.80    0.74
  -2   2   4   20.17    0.92
   2  -2  -4   18.91    0.97
   2  -2  -4   21.78    0.87
   2  -2  -4   22.48    1.05
   2  -2  -4   17.77    0.85
   2  -2  -4   19.90    0.21
   2  -2  -4   19.71    0.96
   2   2  -4   23.00    0.94
   2   2  -4   20.29    0.87
   2   2  -4   24.62    1.22
  -2  -2   3    9.64    0.70
  -2  -2   3    9.33    0.85
  -2  -2   3    9.70    0.95
  -2  -2   3    6.98    0.56
  -2  -2   3    8.78    0.83
  -2   2   3    7.95    0.55
  -2   2   3    7.92    0.67
   2  -2  -3    7.99    0.75
   2  -2  -3    9.06    0.63
   2  -2  -3    6.82    0.61
   2  -2  -3    7.56    0.77
   2   2  -3    8.08    0.70
   2   2  -3    9.27    0.69
   2   2  -3    9.14    0.99
  -2  -2   2   16.09    0.82
  -2  -2   2   15.59    0.87
  -2  -2   2   16.74    0.94
  -2  -2   2   15.55    0.91
  -2   2   2   12.73    0.66
   2  -2  -2   15.13    0.66
   2  -2  -2   15.57    0.69
   2  -2  -2   14.07    0.70
   2  -2  -2   12.81    0.73
   2   2  -2   14.66    0.82
   2   2  -2   14.63    0.76
  -2  -2   1   74.31    1.46
  -2  -2   1   64.10    1.39
  -2  -2   1   69.26    1.48
  -2  -2   1   64.36    1.40
  -2  -2   1   67.01    1.00
  -2   2   1   68.79    1.21
  -2   2   1   67.38    1.15
   2  -2  -1   69.78    1.23
   2  -2  -1   67.31    1.15
   2  -2  -1   61.00    1.24
   2  -2  -1   65.27    1.29
   2  -2  -1   53.72    1.13
   2   2  -1   62.06    1.36
   2   2  -1   65.07    1.34
  -2  -2   0   65.01    1.38
  -2  -2   0   60.67    1.44
  -2  -2   0   63.11    1.33
  -2  -2   0   64.46    1.45
  -2  -2   0   55.68    1.27
  -2  -2   0   62.56    0.96
  -2   2   0   63.12    1.22
   2  -2   0   64.27    1.25
   2  -2   0   52.78    1.19
   2  -2   0   65.91    1.38
   2  -2   0   48.96    1.01
   2   2   0   60.88    1.32
   2   2   0   49.17    1.02
  -2  -2  -1   16.43    0.82
  -2  -2  -1   15.58    0.94
  -2  -2  -1   14.54    0.76
  -2  -2  -1   15.13    0.94
  -2  -2  -1   12.77    0.76
  -2  -2  -1   15.56    0.56
  -2   2  -1   15.84    0.75
   2  -2   1   15.95    0.76
   2  -2   1   13.20    0.73
   2  -2   1   16.31    0.92
   2  -2   1   10.71    0.26
   2  -2   1   13.74    0.90
   2   2   1   13.83    0.76
   2   2   1   13.17    0.70
  -2  -2  -2   50.64    1.28
  -2  -2  -2   44.13    1.32
  -2  -2  -2   44.63    1.20
  -2  -2  -2   47.26    1.35
  -2  -2  -2   47.91    1.40
  -2  -2  -2   44.74    0.91
  -2   2  -2   46.64    1.20
   2  -2   2   38.07    1.14
   2  -2   2   48.16    1.35
   2  -2   2   39.25    1.22
   2   2   2   42.62    1.19
   2   2   2   39.70    1.13
  -2  -2  -3   63.45    1.46
  -2  -2  -3   56.51    1.49
  -2  -2  -3   66.56    1.64
  -2  -2  -3   54.20    1.35
  -2  -2  -3   61.40    1.55
  -2  -2  -3   65.12    1.62
  -2  -2  -3   58.41    1.10
  -2   2  -3   59.07    1.41
  -2   2  -3   61.39    1.57
   2  -2   3   64.25    1.59
   2  -2   3   47.39    1.30
   2  -2   3   65.05    1.58
   2  -2   3   50.10    1.39
   2   2   3   55.26    1.38
   2   2   3   54.22    1.37
  -2  -2  -4   17.46    1.13
  -2  -2  -4   22.30    1.00
  -2  -2  -4   23.13    1.16
  -2  -2  -4   25.00    1.23
  -2  -2  -4   20.12    0.93
  -2  -2  -4   22.50    1.14
  -2  -2  -4   23.98    1.21
  -2  -2  -4   20.87    0.75
  -2   2  -4   22.05    0.99
  -2   2  -4   24.01    1.24
  -2   2  -4   21.44    1.17
   2  -2   4   23.70    1.22
   2  -2   4   23.27    1.18
   2  -2   4   16.03    0.88
   2  -2   4   24.02    1.15
   2  -2   4   18.48    1.06
   2   2   4   21.65    1.32
   2   2   4   19.44    0.96
  -2  -2  -5    9.71    1.00
  -2  -2  -5   11.91    0.81
  -2  -2  -5   11.65    0.96
  -2  -2  -5   11.74    1.08
  -2  -2  -5    9.30    0.74
  -2  -2  -5   12.22    1.09
  -2  -2  -5   13.96    1.11
  -2  -2  -5   10.77    0.63
  -2   2  -5   12.50    0.87
  -2   2  -5   14.16    1.20
  -2   2  -5   12.97    1.14
   2  -2   5   12.46    1.25
   2  -2   5   14.57    1.13
   2  -2   5    8.42    0.74
   2  -2   5   12.96    1.00
   2  -2   5    8.18    0.88
   2   2   5   10.45    1.12
   2   2   5   10.94    0.87
  -2  -2  -6    6.80    0.88
  -2  -2  -6    2.35    0.64
  -2  -2  -6    5.25    0.73
  -2  -2  -6    4.38    0.74
  -2  -2  -6    4.54    0.83
  -2  -2  -6    5.86    0.73
  -2  -2  -6    4.68    0.76
  -2  -2  -6    5.00    0.82
  -2   2  -6    3.29    0.69
  -2   2  -6    5.15    0.91
  -2   2  -6    4.59    0.82
   2  -2   6    5.70    0.91
   2  -2   6    2.02    0.57
   2  -2   6    9.13    1.05
   2  -2   6    4.22    0.75
   2   2   6    3.33    0.72
   2   2   6    5.15    0.75
  -2  -2  -7   15.63    1.34
  -2  -2  -7   11.03    1.24
  -2  -2  -7   11.93    0.92
  -2  -2  -7   13.60    1.12
  -2  -2  -7   13.47    1.35
  -2  -2  -7   13.95    1.23
  -2  -2  -7   15.62    1.35
  -2  -2  -7   13.99    1.33
  -2  -2  -7   12.44    1.03
  -2   2  -7   10.39    1.01
  -2   2  -7   14.36    1.56
  -2   2  -7   13.47    1.48
   2  -2   7   15.49    1.24
   2  -2   7   13.96    1.54
   2  -2   7   15.71    1.11
   2  -2   7    9.30    1.02
   2   2   7   13.19    1.41
   2   2   7   14.80    1.36
  -2  -2  -8   37.98    1.81
  -2  -2  -8   31.38    1.68
  -2  -2  -8   33.12    1.87
  -2  -2  -8   28.29    1.43
  -2  -2  -8   35.80    1.81
  -2  -2  -8   34.11    1.65
  -2  -2  -8   34.92    1.76
  -2  -2  -8   29.10    1.95
  -2  -2  -8   31.51    1.45
  -2   2  -8   33.97    1.98
  -2   2  -8   30.72    1.85
  -2   2  -8   27.18    1.39
   2  -2   8   35.11    1.55
   2  -2   8   32.31    1.89
   2  -2   8   27.66    1.48
   2   2   8   34.01    1.83
   2   2   8   32.64    2.02
  -2  -2  -9    8.32    1.17
  -2  -2  -9   10.26    1.29
  -2  -2  -9   11.93    1.48
  -2  -2  -9   10.09    1.21
  -2  -2  -9   10.86    1.37
  -2  -2  -9    6.94    1.27
  -2   2  -9    7.27    1.26
  -2   2  -9    6.46    1.20
   2  -2   9    9.33    1.48
   2  -2   9   13.22    1.47
   2  -2   9    8.87    1.15
   2   2   9   13.98    1.47
   2   2   9    8.14    1.30
  -2  -2 -10   24.87    1.73
  -2  -2 -10   22.87    1.65
  -2  -2 -10   24.69    1.75
  -2  -2 -10   28.43    2.63
  -2  -2 -10   24.67    1.64
  -2  -2 -10   22.78    1.66
  -2  -2 -10   25.11    2.14
  -2   2 -10   27.96    1.98
  -2   2 -10   29.78    1.92
   2  -2  10   19.14    1.52
   2   2  10   25.52    1.80
   2   2  10   28.88    2.24
  -2  -2 -11   22.00    1.66
  -2  -2 -11   19.06    1.70
  -2  -2 -11   21.49    2.51
  -2  -2 -11   22.73    1.82
  -2   2 -11   23.02    1.88
  -2   2 -11   22.89    2.72
  -2   2 -11   19.77    1.81
   2  -2  11   27.36    2.61
   2  -2  11   17.08    1.49
   2   2  11   19.35    1.68
   2   2  11   22.04    2.14
  -2  -2 -12    4.57    1.06
  -2  -2 -12    5.85    1.49
  -2  -2 -12    5.28    1.42
  -2   2 -12    4.32    1.15
  -2   2 -12    7.43    1.60
   2  -2  12    7.98    1.50
   2   2  12    4.64    1.35
  -2  -2 -13    7.83    1.50
  -2  -2 -13    7.24    1.34
  -2   2 -13    7.60    1.52
   2   2  13    7.42    1.32
  -2  -2 -14    4.28    1.24
  -2   2 -14    3.07    1.25
  -2  -2 -15    6.71    1.08
  -2   2 -15    4.44    1.02
   2  -3 -15   10.75    1.31
   2  -3 -15    8.98    1.10
   2   3 -15   13.69    1.61
  -2  -3  14    0.92    1.23
  -2   3  14   -0.32    0.92
  -2   3  14   -0.55    0.97
   2  -3 -14   -0.14    1.05
   2  -3 -14    0.79    1.04
   2  -3 -14    0.15    1.10
   2  -3 -14   -0.31    0.83
   2  -3 -14    0.16    0.91
   2   3 -14    0.10    1.29
  -2  -3  13    0.43    1.35
  -2  -3  13    0.01    0.96
  -2   3  13    0.17    1.18
  -2   3  13    0.14    1.09
   2  -3 -13   -0.59    0.84
   2  -3 -13   -0.59    1.12
   2  -3 -13   -1.04    0.94
   2  -3 -13    1.85    1.22
   2  -3 -13    0.03    1.13
   2  -3 -13   -0.31    1.20
   2  -3 -13   -0.18    1.01
   2  -3 -13    0.65    1.01
   2  -3 -13   -0.55    0.53
   2   3 -13    2.83    1.51
  -2  -3  12    4.49    1.57
  -2  -3  12    3.78    1.16
  -2   3  12    1.81    0.93
  -2   3  12    2.56    1.27
  -2   3  12    4.91    1.41
   2  -3 -12    3.11    1.05
   2  -3 -12    1.35    0.87
   2  -3 -12    2.22    1.23
   2  -3 -12    5.18    1.27
   2  -3 -12    5.29    1.41
   2  -3 -12    4.08    1.34
   2  -3 -12    3.64    1.44
   2  -3 -12    4.28    1.27
   2  -3 -12    4.53    1.39
   2  -3 -12    3.00    0.72
   2   3 -12    1.83    1.19
  -2  -3  11   14.84    1.82
  -2  -3  11   17.28    1.76
  -2   3  11   11.18    1.45
   2  -3 -11    6.40    1.14
   2  -3 -11   14.31    1.57
   2  -3 -11    7.73    1.33
   2  -3 -11   18.32    1.80
   2  -3 -11   18.33    1.80
   2  -3 -11   16.00    1.75
   2  -3 -11   12.94    1.46
   2  -3 -11   13.80    1.79
   2  -3 -11    9.62    1.38
   2  -3 -11    8.66    1.45
   2  -3 -11   11.87    1.07
   2   3 -11    6.25    1.33
   2   3 -11    3.73    1.19
  -2  -3  10    5.01    1.27
  -2  -3  10    4.36    1.27
   2  -3 -10    8.21    1.31
   2  -3 -10    5.37    1.16
   2  -3 -10    4.77    1.29
   2  -3 -10    6.83    1.31
   2  -3 -10    5.14    1.45
   2  -3 -10    3.18    0.95
   2  -3 -10    7.43    1.37
   2  -3 -10    5.73    1.37
   2  -3 -10    5.66    0.81
   2   3 -10    4.38    1.27
   2   3 -10    4.00    1.16
  -2  -3   9   10.02    1.46
  -2  -3   9    7.35    1.29
  -2  -3   9    9.32    1.35
  -2  -3   9    8.90    1.26
  -2  -3   9    4.91    1.20
  -2  -3   9    8.53    1.05
  -2  -3   9    8.33    1.39
   2  -3  -9   10.14    1.38
   2  -3  -9    5.68    1.12
   2  -3  -9    8.31    1.40
   2  -3  -9    7.94    1.33
   2  -3  -9    7.30    1.55
   2  -3  -9    6.06    1.14
   2  -3  -9    8.68    1.39
   2  -3  -9    4.81    1.22
   2  -3  -9    6.89    0.80
   2   3  -9    5.56    1.32
   2   3  -9    7.16    1.33
  -2  -3   8    5.17    1.37
  -2  -3   8    6.59    1.22
  -2  -3   8    6.05    1.17
  -2  -3   8    4.65    0.99
  -2  -3   8    3.42    1.12
  -2  -3   8    4.90    0.85
   2  -3  -8    4.87    1.04
   2  -3  -8    4.16    1.05
   2  -3  -8    4.72    1.19
   2  -3  -8    2.30    0.91
   2  -3  -8    2.58    0.92
   2  -3  -8    5.10    1.13
   2  -3  -8    3.70    1.05
   2  -3  -8    3.88    0.61
   2   3  -8    6.70    1.30
   2   3  -8    5.09    1.25
  -2  -3   7   61.24    2.11
  -2  -3   7   68.60    2.31
  -2  -3   7   65.87    2.21
  -2  -3   7   67.69    2.12
  -2  -3   7   54.83    2.24
  -2  -3   7   63.90    1.83
   2  -3  -7   56.77    2.02
   2  -3  -7   46.18    1.90
   2  -3  -7   50.35    2.14
   2  -3  -7   54.51    1.97
   2  -3  -7   57.21    1.99
   2  -3  -7   57.18    2.39
   2  -3  -7   52.43    2.19
   2  -3  -7   46.08    1.27
   2   3  -7   59.19    2.14
   2   3  -7   69.13    2.36
   2   3  -7   59.20    2.04
   2   3  -7   66.23    2.28
  -2  -3   6    2.81    0.80
  -2  -3   6    2.95    0.94
  -2  -3   6    2.64    0.81
  -2  -3   6    4.24    0.96
  -2  -3   6    2.45    0.97
  -2  -3   6    2.47    0.59
   2  -3  -6    4.46    0.91
   2  -3  -6    1.74    0.73
   2  -3  -6    3.36    1.00
   2  -3  -6    3.55    0.87
   2  -3  -6    4.55    0.90
   2  -3  -6    2.66    0.97
   2  -3  -6    2.45    0.43
   2   3  -6    3.03    0.86
   2   3  -6    3.05    0.85
  -2  -3   5   51.73    1.85
  -2  -3   5   43.92    1.56
  -2  -3   5   54.40    1.89
  -2  -3   5   54.00    1.86
  -2  -3   5   49.81    1.77
  -2  -3   5   52.86    1.49
   2  -3  -5   48.65    1.71
   2  -3  -5   39.70    1.62
   2  -3  -5   41.08    1.56
   2  -3  -5   47.70    1.68
   2  -3  -5   38.15    0.92
   2   3  -5   47.43    1.82
   2   3  -5   42.77    1.53
   2   3  -5   49.71    1.77
  -2  -3   4   14.99    1.31
  -2  -3   4   12.73    0.95
  -2  -3   4   16.33    1.36
  -2  -3   4   15.72    1.20
  -2  -3   4   17.82    1.35
  -2  -3   4   14.14    1.09
  -2  -3   4   16.47    1.00
  -2   3   4   12.32    0.82
  -2   3   4   13.47    0.91
   2  -3  -4   13.43    1.13
   2  -3  -4   14.53    1.06
   2  -3  -4   14.29    0.90
   2  -3  -4   14.98    1.13
   2  -3  -4   10.78    0.85
   2   3  -4   12.07    0.89
   2   3  -4   14.33    1.23
  -2  -3   3   17.36    1.22
  -2  -3   3   13.54    0.94
  -2  -3   3   17.98    1.35
  -2  -3   3   16.56    1.19
  -2  -3   3   18.85    1.26
  -2  -3   3   16.34    1.15
   2  -3  -3   16.83    1.09
   2   3  -3   13.48    0.91
   2   3  -3   14.32    0.91
   2   3  -3   18.46    1.29
  -2  -3   2   36.36    1.56
  -2  -3   2   29.58    1.24
  -2  -3   2   31.91    1.31
  -2  -3   2   38.20    1.56
  -2  -3   2   35.58    1.46
  -2  -3   2   38.87    1.55
  -2  -3   2   33.17    1.35
   2   3  -2   30.68    1.20
   2   3  -2   25.85    1.12
   2   3  -2   35.37    1.51
  -2  -3   1   26.05    1.42
  -2  -3   1   21.81    1.09
  -2  -3   1   25.55    1.26
  -2  -3   1   25.29    1.36
  -2  -3   1   24.98    1.26
  -2  -3   1   24.59    1.33
  -2  -3   1   21.37    1.12
   2   3  -1   21.73    1.10
   2   3  -1   20.53    1.02
  -2  -3   0   44.57    1.67
  -2  -3   0   41.95    1.43
  -2  -3   0   41.13    1.47
  -2  -3   0   47.62    1.67
  -2  -3   0   44.87    1.57
  -2  -3   0   46.48    1.63
  -2  -3   0   38.62    1.38
  -2   3   0   39.92    1.26
   2  -3   0   42.17    1.32
   2  -3   0   41.59    1.42
   2   3   0   36.61    1.35
   2   3   0   33.22    1.26
  -2  -3  -1   22.82    1.32
  -2  -3  -1   19.79    1.05
  -2  -3  -1   20.88    1.25
  -2  -3  -1   23.71    1.35
  -2  -3  -1   22.64    1.34
  -2  -3  -1   24.97    1.35
  -2   3  -1   19.75    0.97
   2  -3   1   19.34    0.99
   2  -3   1   15.90    0.93
   2  -3   1   20.73    1.18
   2   3   1   18.11    1.00
  -2  -3  -2    5.07    0.89
  -2  -3  -2    1.86    0.53
  -2  -3  -2    2.70    0.72
  -2  -3  -2    4.85    0.91
  -2  -3  -2    2.66    0.73
  -2  -3  -2    4.37    0.87
  -2  -3  -2    3.95    0.52
  -2   3  -2    3.30    0.65
   2  -3   2    3.96    0.81
   2  -3   2    2.38    0.64
   2  -3   2    4.09    0.81
  -2  -3  -3   66.90    2.06
  -2  -3  -3   54.70    1.74
  -2  -3  -3   56.97    1.68
  -2  -3  -3   61.11    1.87
  -2  -3  -3   71.03    2.09
  -2  -3  -3   64.90    1.98
  -2  -3  -3   71.13    2.08
  -2  -3  -3   63.84    1.45
  -2   3  -3   51.73    1.60
  -2   3  -3   67.75    1.92
   2  -3   3   70.16    2.02
   2  -3   3   65.63    1.91
   2  -3   3   44.73    1.52
   2  -3   3   65.39    1.95
   2  -3   3   53.02    1.93
   2  -3   3   62.97    1.36
   2   3   3   55.82    1.82
   2   3   3   46.15    1.47
  -2  -3  -4    3.85    0.82
  -2  -3  -4    4.27    0.86
  -2  -3  -4    4.12    0.68
  -2  -3  -4    4.67    1.06
  -2  -3  -4    3.36    0.81
  -2  -3  -4    5.57    1.00
  -2  -3  -4    5.01    0.93
  -2  -3  -4    6.43    0.97
  -2  -3  -4    3.95    0.56
  -2   3  -4    5.35    0.85
  -2   3  -4    5.43    0.99
  -2   3  -4    6.62    0.98
   2  -3   4    6.61    1.08
   2  -3   4    5.75    1.01
   2  -3   4    6.22    1.04
   2  -3   4    3.83    1.04
   2  -3   4    5.18    0.63
   2   3   4    4.15    0.85
  -2  -3  -5   16.57    1.39
  -2  -3  -5   12.63    1.29
  -2  -3  -5   14.10    1.62
  -2  -3  -5   13.78    1.29
  -2  -3  -5   15.91    1.46
  -2  -3  -5   15.58    1.37
  -2  -3  -5   15.61    1.84
  -2  -3  -5   14.83    1.40
  -2  -3  -5   14.83    1.00
  -2   3  -5   15.62    1.52
  -2   3  -5   16.51    1.48
   2  -3   5   15.01    1.52
   2  -3   5   15.18    1.41
   2  -3   5   14.83    1.26
   2  -3   5   13.09    1.50
   2  -3   5   16.62    1.11
   2   3   5   14.94    1.45
  -2  -3  -6   31.16    1.71
  -2  -3  -6   24.47    1.54
  -2  -3  -6   28.91    1.94
  -2  -3  -6   29.67    1.63
  -2  -3  -6   32.49    1.80
  -2  -3  -6   28.54    1.59
  -2  -3  -6   31.47    2.15
  -2  -3  -6   32.77    1.79
  -2  -3  -6   30.89    1.36
  -2   3  -6   34.05    1.93
  -2   3  -6   31.85    1.84
   2  -3   6   38.88    2.23
   2  -3   6   36.77    1.96
   2  -3   6   32.50    1.69
   2  -3   6   32.48    1.90
   2  -3   6   33.96    1.47
   2   3   6   29.58    1.69
  -2  -3  -7   14.11    1.56
  -2  -3  -7   12.01    1.38
  -2  -3  -7   11.37    1.40
  -2  -3  -7   12.14    1.34
  -2  -3  -7   13.56    1.51
  -2  -3  -7   10.56    1.45
  -2  -3  -7   14.26    1.47
  -2  -3  -7   13.21    1.44
  -2  -3  -7   13.04    1.37
  -2  -3  -7   10.29    1.30
  -2  -3  -7   13.57    1.12
  -2   3  -7   15.45    1.76
  -2   3  -7   13.69    1.62
   2  -3   7   16.85    2.01
   2  -3   7   15.72    1.44
   2  -3   7   14.61    1.81
   2  -3   7   14.92    1.27
   2   3   7   12.81    1.45
   2   3   7   11.36    1.30
  -2  -3  -8   12.68    1.54
  -2  -3  -8   10.16    1.33
  -2  -3  -8    8.31    1.33
  -2  -3  -8   10.61    1.30
  -2  -3  -8   13.14    1.55
  -2  -3  -8   12.16    1.61
  -2  -3  -8   13.15    1.46
  -2  -3  -8   16.83    1.67
  -2  -3  -8   11.41    1.33
  -2  -3  -8   12.20    1.52
  -2  -3  -8   11.76    1.17
  -2   3  -8    9.36    1.44
  -2   3  -8   10.18    1.42
  -2   3  -8   11.21    1.29
   2  -3   8   12.57    1.62
   2  -3   8   12.51    1.37
   2  -3   8    9.24    1.41
   2  -3   8   13.21    1.29
   2  -3   8   11.06    1.40
   2   3   8   11.25    1.42
   2   3   8   14.89    1.55
  -2  -3  -9    4.09    1.08
  -2  -3  -9    3.33    1.12
  -2  -3  -9    5.26    1.31
  -2  -3  -9    2.38    0.94
  -2  -3  -9    3.74    1.08
  -2  -3  -9    2.96    1.28
  -2  -3  -9    4.91    1.62
  -2  -3  -9    4.10    1.34
  -2  -3  -9    2.22    1.02
  -2  -3  -9    5.28    1.26
  -2  -3  -9    2.67    0.95
  -2  -3  -9    3.61    1.25
  -2  -3  -9    4.25    0.84
  -2   3  -9    4.02    1.33
  -2   3  -9    3.47    1.27
   2  -3   9    7.21    1.61
   2  -3   9    2.62    1.77
   2  -3   9    1.61    1.21
   2  -3   9    5.03    0.87
   2  -3   9    5.60    1.34
   2   3   9    4.65    1.23
   2   3   9    3.96    1.21
  -2  -3 -10   11.01    1.39
  -2  -3 -10    4.85    1.22
  -2  -3 -10    5.25    1.10
  -2  -3 -10    6.92    1.40
  -2  -3 -10    8.41    1.48
  -2  -3 -10   10.11    1.59
  -2  -3 -10    8.21    1.46
  -2  -3 -10    5.03    1.12
  -2  -3 -10    8.12    1.00
  -2   3 -10    6.73    1.31
  -2   3 -10    6.47    1.82
   2  -3  10   11.93    1.70
   2  -3  10   10.96    1.70
   2  -3  10   12.32    1.56
   2  -3  10    8.75    1.06
   2   3  10   10.58    1.44
   2   3  10    4.53    1.25
  -2  -3 -11   11.38    1.33
  -2  -3 -11    4.50    1.09
  -2  -3 -11   11.58    1.51
  -2  -3 -11   14.40    1.64
  -2  -3 -11    9.56    1.44
  -2  -3 -11   10.74    1.08
  -2   3 -11   10.77    1.63
   2  -3  11   16.22    1.72
   2  -3  11   12.54    1.57
   2  -3  11    9.77    1.37
  -2  -3 -12    6.07    1.30
  -2  -3 -12    4.71    1.19
  -2  -3 -12    6.52    1.28
  -2  -3 -12    2.47    0.59
  -2   3 -12    7.42    1.36
   2   3  12    4.32    1.05
  -2  -3 -13   -0.20    0.99
  -2  -3 -13    0.75    0.84
  -2  -3 -13   -0.18    0.93
  -2   3 -13    0.62    1.11
   2   3  13    0.82    0.88
  -2  -3 -14    2.83    0.90
  -2  -4  13    4.55    1.14
   2  -4 -13    4.09    0.98
   2  -4 -13    3.29    0.87
   2  -4 -13    3.14    0.93
   2   4 -13    4.22    1.14
  -2  -4  12   10.18    1.40
   2  -4 -12   11.30    1.39
   2  -4 -12    8.60    1.23
   2  -4 -12    6.42    1.04
  -2  -4  11    8.22    1.57
  -2  -4  11    3.59    0.96
  -2  -4  11    4.23    0.77
  -2  -4  11    5.58    1.17
  -2   4  11    3.85    1.07
   2  -4 -11    2.11    1.03
   2  -4 -11    4.59    1.26
   2  -4 -11    5.42    1.26
   2  -4 -11    5.31    1.27
   2  -4 -11    4.14    1.13
   2  -4 -11    3.53    1.07
   2  -4 -11    2.89    0.50
  -2  -4  10   55.11    2.28
  -2  -4  10   64.79    2.88
  -2  -4  10   45.23    2.01
  -2  -4  10   46.79    1.65
  -2  -4  10   55.75    2.49
   2  -4 -10   39.25    1.78
   2  -4 -10   42.07    2.10
   2  -4 -10   43.11    2.26
   2  -4 -10   40.89    2.47
   2  -4 -10   44.78    2.29
   2  -4 -10   41.36    2.17
   2  -4 -10   36.08    1.99
   2  -4 -10   36.53    1.09
  -2  -4   9   15.55    1.89
  -2  -4   9    9.99    1.36
  -2  -4   9   19.36    1.98
  -2  -4   9   13.61    1.66
  -2  -4   9   14.65    1.24
  -2  -4   9   14.48    1.58
  -2   4   9    9.50    1.29
   2  -4  -9   10.90    1.34
   2  -4  -9    8.42    1.25
   2  -4  -9    8.88    1.40
   2  -4  -9    6.58    1.19
   2  -4  -9    9.47    1.48
   2  -4  -9   14.94    1.61
   2  -4  -9   12.70    1.52
   2  -4  -9    8.43    1.38
   2  -4  -9   11.35    0.77
   2   4  -9   13.13    1.66
  -2  -4   8    1.12    1.30
  -2  -4   8    1.15    1.06
  -2  -4   8    2.37    1.45
  -2  -4   8    0.88    0.90
  -2  -4   8   -0.27    1.05
  -2  -4   8    0.55    0.65
  -2  -4   8    2.10    1.14
   2  -4  -8    1.14    0.93
   2  -4  -8    1.30    1.02
   2  -4  -8    0.83    1.20
   2  -4  -8    1.90    1.34
   2  -4  -8    1.60    1.23
   2  -4  -8    0.70    1.09
   2  -4  -8    0.95    0.38
   2   4  -8    1.90    1.18
   2   4  -8    0.83    1.02
  -2  -4   7   14.31    1.73
  -2  -4   7   14.04    1.69
  -2  -4   7   14.09    1.88
  -2  -4   7   12.87    1.57
  -2  -4   7    8.92    1.40
  -2  -4   7   12.42    1.15
  -2  -4   7    9.36    1.41
   2  -4  -7   12.15    1.36
   2  -4  -7    4.84    1.11
   2  -4  -7   12.30    1.56
   2  -4  -7    4.87    0.97
   2  -4  -7    6.13    1.12
   2  -4  -7    9.94    1.57
   2  -4  -7   12.81    1.52
   2  -4  -7    9.11    0.63
   2   4  -7   13.13    1.66
   2   4  -7   13.99    1.65
  -2  -4   6    7.30    1.50
  -2  -4   6    7.38    1.38
  -2  -4   6    9.21    1.41
  -2  -4   6    6.25    0.84
  -2  -4   6    7.59    1.42
   2  -4  -6    5.64    1.29
   2  -4  -6    3.21    0.91
   2  -4  -6    4.66    1.34
   2  -4  -6    6.22    1.26
   2   4  -6    6.79    1.31
  -2  -4   5   10.89    1.57
  -2  -4   5    9.21    1.38
  -2  -4   5    8.05    1.27
  -2  -4   5    8.18    1.19
  -2  -4   5    8.94    1.01
  -2  -4   5    7.24    1.34
  -2  -4   4   22.50    1.67
  -2  -4   4   26.43    2.08
  -2  -4   4   24.83    1.79
  -2  -4   4   22.97    1.73
  -2  -4   4   21.41    1.46
  -2  -4   4   26.13    1.24
  -2  -4   4   27.51    2.12
   2   4  -4   22.30    1.77
   2   4  -4   22.21    1.60
  -2  -4   3   28.92    1.76
  -2  -4   3   30.94    2.11
  -2  -4   3   26.96    1.81
  -2  -4   3   24.19    1.57
  -2  -4   3   28.66    1.81
  -2  -4   3   22.96    1.46
  -2  -4   3   26.99    1.17
   2   4  -3   22.86    1.58
  -2  -4   2    7.36    1.09
  -2  -4   2    9.18    1.31
  -2  -4   2    8.78    1.26
  -2  -4   2   10.03    1.28
  -2  -4   2    9.39    1.22
  -2  -4   2    9.65    1.21
  -2  -4   2   10.52    0.86
   2   4  -2   11.03    1.29
  -2  -4   1   23.02    1.66
  -2  -4   1   24.40    1.93
  -2  -4   1   24.89    1.74
  -2  -4   1   22.40    1.55
  -2  -4   1   24.23    1.72
  -2  -4   1   23.12    1.00
   2   4  -1   22.56    1.60
  -2  -4   0    2.19    0.92
  -2  -4   0    2.73    1.11
  -2  -4   0    3.35    1.13
  -2  -4   0    2.02    0.99
  -2  -4   0    2.98    1.07
  -2  -4   0    3.39    0.54
  -2  -4  -1    7.89    1.20
  -2  -4  -1    5.88    1.12
  -2  -4  -1    8.37    1.34
  -2  -4  -1    8.31    1.23
  -2  -4  -1    5.48    1.18
  -2  -4  -1   10.09    1.37
  -2  -4  -1    7.82    0.76
   2   4   1    4.95    0.98
  -2  -4  -2    0.93    0.89
  -2  -4  -2    1.21    0.95
  -2  -4  -2    3.41    1.18
  -2  -4  -2    4.05    1.10
  -2  -4  -2    2.68    1.11
  -2  -4  -2    3.54    1.06
  -2  -4  -2    2.23    0.51
   2  -4   2    2.40    1.15
   2  -4   2    2.09    0.89
   2  -4   2    1.13    0.33
   2  -4   2    3.03    1.21
   2   4   2    2.06    1.00
  -2  -4  -3   22.05    1.72
  -2  -4  -3   17.80    1.88
  -2  -4  -3   16.30    1.44
  -2  -4  -3   21.11    1.68
  -2  -4  -3   18.05    1.56
  -2  -4  -3   19.66    2.08
  -2  -4  -3   21.40    1.65
  -2  -4  -3   22.81    1.09
   2  -4   3   25.38    2.03
   2  -4   3   16.82    1.40
   2  -4   3   19.06    1.90
   2  -4   3   18.28    0.80
   2  -4   3   20.56    2.12
   2   4   3   15.26    1.42
  -2  -4  -4   12.22    1.53
  -2  -4  -4   14.34    1.61
  -2  -4  -4   11.56    1.42
  -2  -4  -4   13.32    1.56
  -2  -4  -4   14.00    1.52
  -2  -4  -4   14.44    1.60
  -2  -4  -4   16.18    1.61
  -2  -4  -4   12.86    0.98
   2  -4   4   14.97    1.63
   2  -4   4    9.72    1.36
   2  -4   4   12.42    0.84
   2  -4   4   17.64    1.74
   2   4   4   11.32    1.37
  -2  -4  -5   32.59    1.91
  -2  -4  -5   33.69    2.12
  -2  -4  -5   27.89    1.71
  -2  -4  -5   37.11    1.96
  -2  -4  -5   38.37    2.51
  -2  -4  -5   38.96    2.54
  -2  -4  -5   29.38    2.63
  -2  -4  -5   31.52    1.84
  -2  -4  -5   36.20    2.37
  -2  -4  -5   35.83    1.92
  -2  -4  -5   36.81    1.35
   2  -4   5   43.87    2.40
   2  -4   5   29.87    2.08
   2  -4   5   32.21    1.23
   2  -4   5   36.88    2.42
   2   4   5   26.98    1.66
  -2  -4  -6   20.97    1.71
  -2  -4  -6   18.28    1.51
  -2  -4  -6   21.89    1.96
  -2  -4  -6   23.30    1.71
  -2  -4  -6   24.08    2.29
  -2  -4  -6   25.97    2.44
  -2  -4  -6   23.04    2.43
  -2  -4  -6   19.87    1.63
  -2  -4  -6   25.62    2.56
  -2  -4  -6   24.73    2.27
  -2  -4  -6   22.75    1.71
  -2  -4  -6   22.39    1.18
   2  -4   6   28.66    2.22
   2  -4   6   25.36    2.00
   2  -4   6   23.15    1.18
   2  -4   6   28.75    2.28
   2   4   6   19.84    1.59
  -2  -4  -7   14.39    1.51
  -2  -4  -7   16.41    1.89
  -2  -4  -7   14.80    1.49
  -2  -4  -7   16.29    1.70
  -2  -4  -7   14.77    1.57
  -2  -4  -7   15.55    1.71
  -2  -4  -7   20.98    1.94
  -2  -4  -7   17.50    1.71
  -2  -4  -7   16.22    1.08
  -2   4  -7   12.76    1.60
   2  -4   7   18.36    2.05
   2  -4   7   17.02    1.76
   2  -4   7   15.90    1.11
   2  -4   7   20.61    2.17
   2   4   7   14.15    1.47
  -2  -4  -8   22.24    1.64
  -2  -4  -8   23.65    1.88
  -2  -4  -8   24.10    2.16
  -2  -4  -8   27.57    2.11
  -2  -4  -8   24.30    2.34
  -2  -4  -8   25.75    2.22
  -2  -4  -8   25.42    1.17
   2  -4   8   31.28    2.16
   2  -4   8   23.71    1.72
   2  -4   8   31.58    2.23
  -2  -4  -9   -0.19    0.95
  -2  -4  -9    1.49    1.13
  -2  -4  -9   -0.25    1.22
  -2  -4  -9    1.06    1.14
  -2  -4  -9    1.02    1.16
  -2  -4  -9    0.86    1.05
  -2  -4  -9    0.48    0.47
   2  -4   9    1.53    1.28
   2  -4   9    0.86    0.86
   2  -4   9    1.32    1.11
  -2  -4 -10    4.37    1.01
  -2  -4 -10    5.43    1.20
  -2  -4 -10    3.36    1.16
  -2  -4 -10    4.55    1.11
  -2  -4 -10    3.07    1.16
  -2  -4 -10    3.27    1.03
   2  -4  10    5.20    1.30
   2  -4  10    4.71    1.09
  -2  -4 -11    0.63    0.84
  -2  -4 -11   -0.06    0.93
  -2  -4 -11    1.09    0.86
  -2  -4 -11    0.69    0.88
  -2  -4 -12    6.72    0.94
  -2  -5  10   19.79    1.51
  -2  -5   9    8.45    1.24
  -2  -5   9    5.38    0.88
   2  -5  -9    4.97    0.97
  -2  -5   8    8.37    1.19
  -2  -5   8    8.64    1.32
  -2  -5   8    9.25    1.13
   2  -5  -8    4.15    0.95
  -2  -5   7   17.98    1.57
  -2  -5   7   17.63    1.81
  -2  -5   7   21.59    1.73
  -2  -5   6   18.14    1.71
  -2  -5   6   19.69    1.88
  -2  -5   6   14.08    0.75
  -2  -5   6   17.84    1.82
  -2  -5   5    9.28    1.47
  -2  -5   5   10.99    1.47
  -2  -5   5    7.22    0.66
  -2  -5   5    7.72    1.22
  -2  -5   4    1.52    1.17
  -2  -5   4    3.86    1.31
  -2  -5   4    2.14    0.44
  -2  -5   4    2.02    1.05
  -2  -5   3   30.78    2.01
  -2  -5   3   32.67    2.17
  -2  -5   3   32.54    2.25
  -2  -5   3   25.55    0.78
  -2  -5   3   29.53    2.08
  -2  -5   2    7.97    1.41
  -2  -5   2    7.57    1.39
  -2  -5   2    9.05    1.42
  -2  -5   1   11.02    1.27
  -2  -5   1   14.17    1.57
  -2  -5   1   15.86    1.92
  -2  -5   1   11.82    1.43
  -2  -5   0   13.49    1.42
  -2  -5   0   16.75    1.91
  -2  -5   0   13.96    1.47
  -2  -5  -1    3.32    0.98
  -2  -5  -1    5.52    1.28
  -2  -5  -1    4.23    1.24
  -2  -5  -2   24.49    1.57
  -2  -5  -2   28.75    2.00
  -2  -5  -2   31.25    2.07
  -2  -5  -2   28.38    2.18
  -2  -5  -3    6.25    1.06
  -2  -5  -3   10.28    1.36
  -2  -5  -3   11.16    1.43
  -2  -5  -3   10.09    1.40
  -2  -5  -3    5.77    1.07
   2  -5   3    8.14    1.37
   2  -5   3    9.52    1.29
  -2  -5  -4    1.59    1.13
  -2  -5  -4    0.68    1.18
  -2  -5  -4    1.62    1.10
  -2  -5  -4    1.32    0.92
   2  -5   4    0.63    1.09
   2  -5   4    1.11    1.01
  -2  -5  -5    0.33    1.06
  -2  -5  -5    1.54    1.16
  -2  -5  -5    1.53    1.09
  -2  -5  -5    0.71    0.89
   2  -5   5    0.63    1.11
   2  -5   5    0.20    0.96
  -2  -5  -6   -0.54    0.99
  -2  -5  -6   -0.27    0.99
  -2  -5  -6   -0.87    0.94
  -2  -5  -6    1.47    0.91
   2  -5   6    0.84    1.04
   2  -5   6   -0.20    0.83
  -2  -5  -7    2.89    1.05
  -2  -5  -7    2.53    0.96
  -2  -5  -7    2.25    0.98
   2  -5   7    2.76    0.84
  -2  -5  -8    1.96    0.90
  -2  -5  -8    2.65    0.93
   2  -5   8    1.38    0.68
   3   0 -18    0.72    0.86
  -3   0  17    0.38    0.94
   3   0 -17    1.22    1.09
  -3   0  16    1.02    1.09
   3   0 -16    0.32    0.83
   3   0 -16   -0.57    1.23
  -3   0  15   17.08    2.12
   3   0 -15   19.16    1.62
   3   0 -15   19.85    1.89
  -3   0  14   11.92    1.51
  -3   0  14    4.97    0.93
   3   0 -14    5.89    1.14
   3   0 -14    6.25    1.08
  -3   0  13  184.64    3.98
  -3   0  13  162.48    3.33
   3   0 -13  186.75    3.64
   3   0 -13  162.56    3.75
   3   0 -13  180.89    3.51
  -3   0  12   27.89    2.54
  -3   0  12   22.19    1.50
   3   0 -12   26.84    1.81
   3   0 -12   20.30    2.37
   3   0 -12   25.32    1.64
  -3   0  11    0.94    0.76
   3   0 -11    0.75    0.76
   3   0 -11    0.91    0.72
  -3   0  10    0.33    0.49
  -3   0  10    0.45    0.60
   3   0 -10   -0.62    0.61
   3   0 -10    0.10    0.52
   3   0 -10    0.30    0.65
  -3   0   9   89.98    1.88
  -3   0   9   96.30    2.03
   3   0  -9   94.71    1.89
   3   0  -9   84.91    1.88
   3   0  -9   95.91    2.14
  -3   0   8   37.59    1.20
  -3   0   8   38.18    1.36
   3   0  -8   38.88    1.25
   3   0  -8   32.51    1.14
   3   0  -8   34.90    1.39
   3   0  -8   29.60    1.04
  -3   0   7   61.68    1.39
  -3   0   7   62.92    1.52
   3   0  -7   63.91    1.45
   3   0  -7   56.68    1.35
   3   0  -7   58.49    1.48
   3   0  -7   56.79    1.13
   3   0  -7   56.63    1.29
  -3   0   6   59.63    1.26
   3   0  -6   62.34    1.38
   3   0  -6   65.88    1.32
   3   0  -6   63.79    1.13
   3   0  -6   61.24    1.22
  -3   0   5   99.27    1.45
   3   0  -5  102.38    1.47
   3   0  -5  100.42    1.30
   3   0  -5   91.81    1.35
  -3   0   4   15.60    0.62
   3   0  -4   15.22    0.61
   3   0  -4   15.09    0.61
   3   0  -4   14.18    0.55
  -3   0   3  216.80    1.77
  -3   0   3  247.56    1.86
   3   0  -3  211.44    1.65
   3   0  -3  211.38    1.68
   3   0  -3  205.36    1.71
  -3   0   2 1914.00    4.95
  -3   0   2 1558.00    5.05
  -3   0   2 1767.00    9.77
   3   0  -2 1499.00    5.87
   3   0  -2 1467.00    5.72
   3   0  -2 1444.00    7.46
  -3   0   1   69.88    0.79
  -3   0   1   58.41    0.84
  -3   0   1   65.07    0.93
   3   0  -1   57.11    0.68
   3   0  -1   54.35    0.92
   3   0  -1   54.43    0.87
  -3   0   0  115.85    1.15
  -3   0   0   98.72    1.04
  -3   0   0  112.70    1.25
   3   0   0   96.84    0.78
   3   0   0   92.31    1.01
   3   0   0   91.50    1.18
   3   0   0   92.61    1.15
  -3   0  -1    1.00    0.28
  -3   0  -1    0.96    0.24
   3   0   1    0.84    0.16
   3   0   1    1.04    0.26
   3   0   1    0.79    0.31
  -3   0  -2   -0.28    0.27
  -3   0  -2    0.04    0.15
  -3   0  -2   -0.23    0.42
  -3   0  -2   -0.12    0.20
   3   0   2    0.24    0.16
   3   0   2   -0.06    0.24
   3   0   2   -0.03    0.30
  -3   0  -3  144.67    1.82
  -3   0  -3  133.60    1.69
   3   0   3  108.47    1.30
   3   0   3   96.79    1.47
  -3   0  -4    6.52    0.68
  -3   0  -4    6.87    0.67
   3   0   4    4.15    0.45
   3   0   4    4.02    0.52
   3   0   4    4.28    0.54
  -3   0  -5   36.11    1.18
  -3   0  -5   39.02    1.35
   3   0   5   34.46    1.07
   3   0   5   32.84    1.16
  -3   0  -6   18.25    0.97
  -3   0  -6   21.54    1.38
  -3   0  -6   20.63    1.29
   3   0   6   17.39    0.86
   3   0   6   20.35    1.08
  -3   0  -7   78.30    1.88
  -3   0  -7   90.49    2.24
  -3   0  -7   90.59    2.21
   3   0   7   80.08    1.95
  -3   0  -8    1.09    0.58
  -3   0  -8    0.76    0.78
  -3   0  -8    0.93    0.75
   3   0   8    1.10    0.64
  -3   0  -9    2.82    1.06
  -3   0  -9    2.88    0.99
   3   0   9    2.89    1.06
   3   0   9    1.42    0.77
  -3   0 -10    0.57    0.99
  -3   0 -10    0.92    0.99
   3   0  10    0.83    1.17
   3   0  10    0.96    1.04
   3   0  10    1.77    0.89
  -3   0 -11    2.33    1.16
  -3   0 -11    2.89    1.08
   3   0  11    0.11    1.23
   3   0  11    2.54    1.17
   3   0  11    2.57    0.85
  -3   0 -12    0.64    1.01
  -3   0 -12    0.11    1.52
  -3   0 -12   -0.33    0.85
   3   0  12    0.29    1.27
  -3   0 -13    5.67    1.56
   3   0  13    4.49    1.38
  -3   0 -14   -0.09    1.20
   3   0  14   -0.26    0.97
  -3   0 -15   -0.25    1.04
   3  -1 -18    0.75    0.88
  -3   1  17    0.71    0.91
   3  -1 -17    1.62    1.03
   3   1 -17    1.88    1.08
   3   1 -17    0.12    1.00
  -3   1  16    6.10    1.27
   3  -1 -16    7.16    1.41
   3   1 -16    6.91    1.37
  -3   1  15    5.16    1.40
   3  -1 -15    2.30    0.96
   3  -1 -15    6.18    1.46
   3   1 -15    5.55    1.14
   3   1 -15    3.42    1.54
   3   1 -15    4.62    1.51
  -3  -1  14   18.71    2.31
  -3  -1  14   13.61    1.37
  -3   1  14   18.39    1.82
  -3   1  14   15.44    1.52
   3  -1 -14   15.94    1.65
   3  -1 -14   16.61    1.76
   3  -1 -14   15.18    1.57
   3  -1 -14   19.59    1.92
   3   1 -14   16.72    1.65
   3   1 -14    8.98    1.53
   3   1 -14   16.49    1.49
   3   1 -14   19.92    1.89
  -3  -1  13   49.23    1.97
  -3   1  13   65.12    3.05
  -3   1  13   52.91    2.18
   3  -1 -13   60.51    2.34
   3  -1 -13   50.82    2.87
   3  -1 -13   54.31    2.22
   3   1 -13   60.07    2.36
   3   1 -13   56.12    2.16
  -3  -1  12    0.50    0.80
  -3   1  12    0.13    1.09
  -3   1  12    0.03    0.72
   3  -1 -12   -0.37    0.84
   3  -1 -12    0.30    1.20
   3  -1 -12    0.97    0.78
   3  -1 -12   -0.09    0.90
   3   1 -12   -0.72    0.90
   3   1 -12    0.66    0.88
  -3  -1  11   36.35    1.93
  -3  -1  11   29.84    1.48
  -3   1  11   31.30    1.60
   3  -1 -11   32.54    1.71
   3  -1 -11   29.35    1.45
   3  -1 -11   34.25    1.74
   3  -1 -11   28.30    1.76
   3   1 -11   32.87    1.81
   3   1 -11   31.11    1.66
  -3  -1  10    3.67    0.98
  -3  -1  10    1.89    0.65
  -3   1  10    3.22    0.78
   3  -1 -10    3.42    0.87
   3  -1 -10    2.73    0.76
   3  -1 -10    2.30    0.77
   3   1 -10    2.85    0.82
   3   1 -10    1.35    0.72
  -3  -1   9   57.11    1.62
  -3  -1   9   68.50    1.72
  -3   1   9   67.85    1.62
  -3   1   9   77.41    1.78
  -3   1   9   78.87    1.98
   3  -1  -9   68.22    1.92
   3  -1  -9   70.32    1.81
   3  -1  -9   68.44    1.79
   3  -1  -9   56.45    1.60
   3  -1  -9   73.00    1.92
   3  -1  -9   66.44    1.65
   3  -1  -9   52.72    1.40
   3   1  -9   76.52    2.00
   3   1  -9   72.95    2.00
   3   1  -9   66.53    1.72
   3   1  -9   83.25    2.03
   3   1  -9   75.05    1.89
  -3  -1   8   10.07    1.14
  -3  -1   8    7.65    0.70
  -3  -1   8    7.64    0.86
  -3   1   8    7.22    0.67
  -3   1   8    9.92    0.79
  -3   1   8    7.66    0.94
   3  -1  -8    8.07    0.96
   3  -1  -8    7.95    0.85
   3  -1  -8    7.31    0.68
   3  -1  -8    7.30    0.91
   3  -1  -8    7.90    0.72
   3  -1  -8    7.16    0.57
   3   1  -8   10.76    1.22
   3   1  -8    7.23    0.70
   3   1  -8    9.15    1.00
   3   1  -8   11.43    1.17
  -3  -1   7    1.38    0.52
  -3   1   7    1.60    0.48
  -3   1   7    2.25    0.50
  -3   1   7    2.07    0.52
   3  -1  -7    1.96    0.60
   3  -1  -7    1.32    0.48
   3  -1  -7    1.19    0.52
   3  -1  -7    1.44    0.44
   3  -1  -7    1.39    0.35
   3  -1  -7    1.87    0.50
   3   1  -7    1.40    0.51
   3   1  -7    2.09    0.54
   3   1  -7    1.98    0.63
  -3  -1   6   26.98    0.96
  -3  -1   6   33.71    1.02
  -3   1   6   29.58    0.95
  -3   1   6   29.74    1.14
   3  -1  -6   26.44    1.09
   3  -1  -6   27.96    0.96
   3  -1  -6   28.02    1.15
   3  -1  -6   27.46    0.96
   3  -1  -6   27.36    0.80
   3  -1  -6   28.39    1.10
   3   1  -6   35.27    0.94
   3   1  -6   30.82    1.08
   3   1  -6   30.79    1.04
   3   1  -6   33.14    1.25
  -3  -1   5    4.17    0.45
  -3  -1   5    2.37    0.48
  -3  -1   5    3.89    0.56
  -3   1   5    3.85    0.52
   3  -1  -5    3.98    0.63
   3  -1  -5    2.95    0.47
   3  -1  -5    3.44    0.48
   3  -1  -5    2.83    0.35
   3  -1  -5    2.55    0.47
   3   1  -5    3.62    0.44
   3   1  -5    2.83    0.49
  -3  -1   4   81.19    1.21
  -3  -1   4   64.03    1.14
  -3  -1   4   73.77    1.31
  -3   1   4   69.16    1.22
   3  -1  -4   66.43    1.16
   3  -1  -4   64.50    1.23
   3  -1  -4   61.56    0.93
   3   1  -4   73.30    1.30
  -3  -1   3   17.84    0.67
  -3  -1   3   13.82    0.58
  -3  -1   3   15.91    0.78
  -3  -1   3   17.09    0.61
  -3   1   3   14.69    0.67
   3  -1  -3   14.46    0.57
   3  -1  -3   13.26    0.65
   3  -1  -3   15.42    0.47
   3  -1  -3   12.90    0.44
   3   1  -3   15.37    0.66
   3   1  -3   14.34    0.52
  -3  -1   2   31.15    0.78
  -3  -1   2   23.79    0.60
  -3  -1   2   28.62    0.89
  -3  -1   2   29.17    0.74
  -3   1   2   25.54    0.76
   3  -1  -2   28.48    0.62
   3  -1  -2   26.43    0.78
   3  -1  -2   24.33    0.77
   3  -1  -2   29.23    0.56
   3  -1  -2   23.58    0.52
   3   1  -2   27.30    0.80
   3   1  -2   25.55    0.67
  -3  -1   1  424.61    2.61
  -3  -1   1  319.20    1.62
  -3  -1   1  376.32    2.59
  -3  -1   1  414.86    2.55
  -3   1   1  368.31    1.87
  -3   1   1  371.94    2.54
   3  -1  -1  399.33    1.63
   3  -1  -1  354.88    2.49
   3  -1  -1  328.26    2.32
   3  -1  -1  401.37    1.96
   3  -1  -1  325.21    1.76
   3   1  -1  378.96    2.47
   3   1  -1  335.11    2.19
   3   1  -1  313.78    2.24
  -3  -1   0  681.95    3.43
  -3  -1   0  588.53    3.21
  -3  -1   0  649.52    3.24
  -3   1   0  595.67    2.75
  -3   1   0  572.69    3.19
   3  -1   0  548.56    3.14
   3  -1   0  576.12    3.20
   3  -1   0  513.46    2.84
   3  -1   0  592.75    2.56
   3  -1   0  527.57    2.41
   3   1   0  599.83    3.11
   3   1   0  511.74    2.91
  -3  -1  -1  162.42    1.82
  -3  -1  -1  154.14    1.63
  -3  -1  -1  143.51    1.67
  -3  -1  -1  160.45    1.72
  -3   1  -1  148.61    1.61
  -3   1  -1  146.96    1.79
   3  -1   1  130.58    1.63
   3  -1   1  151.76    1.82
   3  -1   1  121.85    1.42
   3   1   1  148.07    1.61
   3   1   1  123.10    1.58
  -3  -1  -2  225.40    2.27
  -3  -1  -2  204.91    1.95
  -3  -1  -2  186.37    1.93
  -3  -1  -2  209.52    2.07
  -3   1  -2  189.99    1.99
  -3   1  -2  199.40    2.19
   3  -1   2  171.02    1.94
   3  -1   2  214.32    2.26
   3  -1   2  158.45    1.64
   3   1   2  197.67    1.93
   3   1   2  162.15    1.94
  -3  -1  -3  181.83    2.19
  -3  -1  -3  166.49    1.87
  -3  -1  -3  159.79    1.84
  -3  -1  -3  174.15    2.04
  -3   1  -3  144.24    1.93
  -3   1  -3  160.01    2.09
   3  -1   3  137.86    1.86
   3  -1   3  180.13    2.20
   3  -1   3  129.38    1.55
   3  -1   3  138.65    1.98
   3   1   3  148.69    2.01
  -3  -1  -4   52.12    1.33
  -3  -1  -4   48.50    1.25
  -3  -1  -4   50.10    1.13
  -3  -1  -4   55.30    1.57
  -3  -1  -4   52.24    1.25
  -3   1  -4   44.46    1.25
  -3   1  -4   49.98    1.41
   3  -1   4   43.50    1.18
   3  -1   4   56.13    1.46
   3  -1   4   41.51    1.35
   3   1   4   48.57    1.28
  -3  -1  -5   43.46    1.46
  -3  -1  -5   52.43    1.41
  -3  -1  -5   54.19    1.60
  -3  -1  -5   47.51    1.19
  -3  -1  -5   55.44    1.59
  -3  -1  -5   46.99    1.27
  -3   1  -5   41.88    1.31
  -3   1  -5   46.87    1.63
  -3   1  -5   46.67    1.49
  -3   1  -5   47.10    1.36
   3  -1   5   41.60    1.22
   3  -1   5   55.89    1.47
   3  -1   5   39.45    1.35
   3   1   5   46.79    1.59
   3   1   5   44.54    1.32
  -3  -1  -6   28.11    1.29
  -3  -1  -6   32.48    1.22
  -3  -1  -6   36.21    1.56
  -3  -1  -6   39.21    1.58
  -3  -1  -6   26.87    1.06
  -3   1  -6   29.64    1.21
  -3   1  -6   32.32    1.57
  -3   1  -6   31.54    1.43
  -3   1  -6   30.55    1.25
   3  -1   6   28.51    1.10
   3  -1   6   36.36    1.36
   3  -1   6   26.78    1.27
   3   1   6   31.61    1.41
   3   1   6   28.81    1.19
  -3  -1  -7    9.59    0.83
  -3  -1  -7   17.26    1.30
  -3  -1  -7   16.21    1.34
  -3   1  -7   11.55    0.97
  -3   1  -7   14.96    1.34
  -3   1  -7   14.39    1.28
   3  -1   7   11.44    0.83
   3  -1   7   12.26    1.15
   3   1   7   14.90    1.32
   3   1   7   11.57    0.93
  -3  -1  -8    4.98    0.79
  -3  -1  -8    6.35    1.08
  -3  -1  -8    6.62    1.01
  -3   1  -8    6.98    1.07
  -3   1  -8    5.31    0.96
   3  -1   8    2.77    0.74
   3   1   8    6.02    0.95
   3   1   8    6.84    1.13
  -3  -1  -9    7.13    1.12
  -3  -1  -9    6.46    1.06
  -3   1  -9   12.07    1.50
  -3   1  -9    7.53    1.11
   3  -1   9    9.04    1.32
   3  -1   9   10.34    1.20
   3   1   9   10.62    1.22
   3   1   9    7.35    1.22
   3   1   9   10.34    1.39
  -3  -1 -10   57.86    2.22
  -3  -1 -10   56.59    2.20
  -3   1 -10   62.42    2.39
  -3   1 -10   61.28    2.25
   3  -1  10   53.40    2.97
   3  -1  10   49.60    2.05
   3   1  10   56.04    2.75
   3   1  10   57.04    2.57
  -3  -1 -11    1.57    1.05
  -3  -1 -11    3.04    1.35
  -3  -1 -11    0.58    0.92
  -3   1 -11    2.75    1.15
  -3   1 -11    1.90    1.00
   3  -1  11    1.10    1.22
   3  -1  11    1.37    0.83
   3   1  11    2.21    1.28
   3   1  11    2.48    1.28
  -3  -1 -12   13.42    1.56
  -3  -1 -12   14.64    1.71
  -3  -1 -12   14.77    1.52
  -3   1 -12   13.85    1.54
  -3   1 -12   13.53    1.75
  -3   1 -12   14.94    1.49
   3  -1  12   11.49    1.55
   3   1  12   14.17    1.63
   3   1  12   12.55    1.56
  -3  -1 -13   19.96    2.31
  -3   1 -13   22.95    2.20
   3  -1  13   17.51    1.89
   3   1  13   18.97    2.07
   3   1  13   17.70    1.76
  -3  -1 -14   12.02    1.46
  -3   1 -14   10.15    1.38
   3  -1  14    5.63    1.09
   3   1  14    6.14    1.11
  -3  -1 -15   18.90    1.62
  -3   1 -15   16.57    1.47
   3  -2 -17   11.21    1.35
   3   2 -17   12.46    1.42
  -3   2  16   17.27    1.51
   3  -2 -16   18.05    1.49
   3  -2 -16   18.70    1.79
   3   2 -16   19.88    1.73
   3   2 -16   19.32    1.52
  -3  -2  15   16.45    1.98
  -3   2  15   14.15    1.52
  -3   2  15   13.46    1.56
   3  -2 -15   14.39    1.71
   3  -2 -15   16.46    1.68
   3  -2 -15   12.46    1.46
   3   2 -15   15.89    1.67
   3   2 -15   14.46    1.78
  -3  -2  14    4.23    1.56
  -3  -2  14    1.85    1.14
  -3   2  14    1.78    1.29
  -3   2  14    3.35    1.26
   3  -2 -14    1.60    0.95
   3  -2 -14    2.92    1.31
   3  -2 -14    4.15    1.38
   3  -2 -14    2.24    1.40
   3  -2 -14    3.15    1.12
   3  -2 -14    1.79    1.19
   3   2 -14    3.25    1.62
   3   2 -14    3.17    1.43
  -3  -2  13    4.43    1.56
  -3  -2  13    4.87    1.31
  -3   2  13    3.41    1.40
  -3   2  13    4.54    1.05
   3  -2 -13    4.87    1.18
   3  -2 -13    4.42    1.40
   3  -2 -13    4.74    1.42
   3  -2 -13    4.99    1.18
   3  -2 -13    5.18    1.48
   3  -2 -13    2.88    1.09
   3  -2 -13    4.24    1.25
   3  -2 -13    4.30    0.89
   3   2 -13    5.32    1.19
   3   2 -13    2.82    1.18
   3   2 -13    5.06    1.76
   3   2 -13    3.12    1.56
  -3  -2  12    3.26    1.23
  -3   2  12    7.49    1.46
  -3   2  12    5.45    1.09
   3  -2 -12    6.97    1.23
   3  -2 -12    6.32    1.19
   3  -2 -12    6.14    1.39
   3  -2 -12    4.50    1.21
   3  -2 -12    8.07    1.31
   3  -2 -12    4.88    1.35
   3  -2 -12    4.54    1.15
   3  -2 -12    7.65    1.30
   3  -2 -12    4.50    1.21
   3  -2 -12    6.61    0.97
   3   2 -12    4.89    1.20
   3   2 -12    6.66    1.51
   3   2 -12    5.29    1.11
   3   2 -12    5.84    1.32
  -3  -2  11   33.19    2.06
  -3   2  11   29.88    1.71
   3  -2 -11   29.18    1.80
   3  -2 -11   24.95    1.65
   3  -2 -11   25.89    2.53
   3  -2 -11   27.67    1.95
   3  -2 -11   28.36    1.64
   3  -2 -11   28.72    2.54
   3  -2 -11   28.53    1.73
   3  -2 -11   30.13    2.19
   3  -2 -11   25.93    2.00
   3  -2 -11   27.54    1.42
   3   2 -11   32.52    1.92
   3   2 -11   31.92    2.09
   3   2 -11   28.21    1.74
   3   2 -11   28.95    1.93
  -3  -2  10    0.79    1.00
  -3   2  10    0.31    0.77
   3  -2 -10    0.11    0.80
   3  -2 -10    0.40    0.75
   3  -2 -10    0.38    1.02
   3  -2 -10    0.39    0.97
   3  -2 -10    0.38    0.77
   3  -2 -10    0.33    0.79
   3  -2 -10   -1.24    0.85
   3  -2 -10    0.67    0.93
   3  -2 -10   -0.04    0.51
   3   2 -10   -0.02    0.89
   3   2 -10    0.19    1.01
   3   2 -10    0.52    0.84
   3   2 -10    0.25    0.92
  -3  -2   9   11.49    1.41
  -3  -2   9   11.49    1.31
  -3  -2   9   11.48    1.30
  -3   2   9    9.49    1.18
   3  -2  -9    9.30    1.11
   3  -2  -9    9.60    1.10
   3  -2  -9   12.57    1.37
   3  -2  -9    8.37    1.04
   3  -2  -9   10.62    1.15
   3  -2  -9   11.12    1.30
   3  -2  -9    8.64    0.89
   3   2  -9   12.42    1.27
   3   2  -9   11.40    1.28
   3   2  -9    9.92    1.14
   3   2  -9   11.18    1.26
  -3  -2   8   98.61    2.32
  -3  -2   8   97.70    2.22
  -3  -2   8   49.15    1.55
  -3  -2   8   97.79    2.12
  -3   2   8   79.25    1.98
  -3   2   8   78.45    2.01
   3  -2  -8   89.92    2.18
   3  -2  -8   84.53    2.13
   3  -2  -8   78.18    2.07
   3  -2  -8   95.33    2.23
   3  -2  -8   60.60    1.74
   3  -2  -8   79.72    1.66
   3  -2  -8   77.11    1.99
   3   2  -8   89.11    2.21
   3   2  -8   93.03    2.00
   3   2  -8  101.62    2.39
   3   2  -8   90.63    2.18
   3   2  -8  101.10    2.29
  -3  -2   7   21.36    1.38
  -3  -2   7   23.98    1.43
  -3  -2   7   23.02    1.32
  -3  -2   7   15.47    0.92
  -3  -2   7   21.19    1.17
  -3   2   7   20.00    1.08
  -3   2   7   18.86    1.20
   3  -2  -7   19.41    1.25
   3  -2  -7   18.67    1.14
   3  -2  -7   18.47    0.96
   3  -2  -7   19.11    1.17
   3  -2  -7   17.39    1.01
   3  -2  -7   13.44    0.55
   3  -2  -7   19.08    1.19
   3   2  -7   21.28    1.40
   3   2  -7   21.97    1.04
   3   2  -7   17.84    1.01
   3   2  -7   21.12    1.37
   3   2  -7   22.97    1.38
  -3  -2   6   32.52    1.15
  -3  -2   6   36.40    1.50
  -3  -2   6   33.31    1.42
  -3  -2   6   20.34    0.93
  -3  -2   6   32.87    1.31
  -3   2   6   28.80    1.17
  -3   2   6   28.68    1.24
   3  -2  -6   25.35    1.30
   3  -2  -6   26.58    1.20
   3  -2  -6   28.04    1.07
   3  -2  -6   28.98    1.24
   3  -2  -6   24.12    1.07
   3  -2  -6   25.47    0.62
   3  -2  -6   26.53    1.19
   3   2  -6   31.27    1.11
   3   2  -6   27.88    1.13
   3   2  -6   33.19    1.47
  -3  -2   5   22.87    0.97
  -3  -2   5   25.10    1.29
  -3  -2   5   24.94    1.26
  -3  -2   5   14.96    0.77
  -3  -2   5   21.60    1.13
  -3   2   5   20.34    0.86
  -3   2   5   20.31    0.97
   3  -2  -5   19.02    1.22
   3  -2  -5   20.31    1.05
   3  -2  -5   20.86    0.89
   3  -2  -5   23.10    1.07
   3  -2  -5   17.23    0.89
   3  -2  -5   16.45    0.40
   3  -2  -5   19.07    1.04
   3   2  -5   21.90    0.93
   3   2  -5   19.60    0.98
   3   2  -5   20.60    0.94
   3   2  -5   22.98    1.19
  -3  -2   4   45.76    1.25
  -3  -2   4   42.28    1.36
  -3  -2   4   44.57    1.40
  -3  -2   4   27.04    0.90
  -3  -2   4   40.58    1.30
  -3   2   4   37.37    1.07
   3  -2  -4   36.40    1.24
   3  -2  -4   39.60    1.07
   3  -2  -4   33.15    1.10
   3  -2  -4   35.43    1.27
   3   2  -4   38.08    1.17
   3   2  -4   37.93    1.17
   3   2  -4   39.86    1.35
  -3  -2   3   18.98    0.88
  -3  -2   3   17.51    1.02
  -3  -2   3   18.63    1.16
  -3  -2   3   16.12    1.02
  -3   2   3   16.23    0.78
   3  -2  -3   15.05    0.90
   3  -2  -3   17.13    0.72
   3  -2  -3   15.11    0.77
   3  -2  -3   12.68    0.75
   3  -2  -3   15.19    0.94
   3   2  -3   16.05    0.90
   3   2  -3   15.35    0.80
   3   2  -3   16.01    1.02
  -3  -2   2    3.28    0.53
  -3  -2   2    3.55    0.59
  -3  -2   2    3.66    0.60
  -3  -2   2    4.07    0.62
  -3  -2   2    3.24    0.59
  -3  -2   2    3.23    0.40
  -3   2   2    3.87    0.56
   3  -2  -2    3.52    0.55
   3  -2  -2    3.95    0.56
   3  -2  -2    3.01    0.48
   3  -2  -2    3.44    0.54
   3   2  -2    3.03    0.59
   3   2  -2    2.79    0.51
  -3  -2   1   88.14    1.64
  -3  -2   1   84.01    1.71
  -3  -2   1   88.03    1.73
  -3  -2   1   91.03    1.81
  -3  -2   1   79.36    1.63
  -3  -2   1   78.45    1.26
  -3   2   1   77.77    1.51
   3  -2  -1   71.75    1.46
   3  -2  -1   73.75    1.49
   3  -2  -1   63.92    1.30
   3  -2  -1   69.02    1.50
   3   2  -1   79.31    1.66
   3   2  -1   75.98    1.53
  -3  -2   0  144.93    2.09
  -3  -2   0  129.79    2.05
  -3  -2   0  132.16    2.09
  -3  -2   0  146.80    2.23
  -3  -2   0  119.17    1.86
  -3  -2   0  130.94    1.62
  -3   2   0  132.47    1.74
   3  -2   0  107.58    1.79
   3  -2   0  133.66    1.98
   3  -2   0  102.34    1.54
   3  -2   0  106.31    1.85
   3   2   0  119.48    1.97
   3   2   0  126.50    1.96
   3   2   0  104.58    1.60
  -3  -2  -1   18.65    0.89
  -3  -2  -1   17.64    1.07
  -3  -2  -1   16.09    0.83
  -3  -2  -1   16.57    1.07
  -3  -2  -1   17.27    1.06
  -3  -2  -1   14.81    0.83
  -3  -2  -1   16.01    0.65
  -3   2  -1   16.58    0.77
   3  -2   1   13.27    0.78
   3  -2   1   18.10    0.98
   3  -2   1   12.20    0.41
   3  -2   1   14.52    0.92
   3   2   1   15.06    0.84
   3   2   1   13.07    0.73
  -3  -2  -2    6.37    0.67
  -3  -2  -2    8.35    0.87
  -3  -2  -2    8.92    0.92
  -3  -2  -2    6.40    0.61
  -3  -2  -2    8.56    0.84
  -3  -2  -2    8.33    0.93
  -3  -2  -2    6.64    0.51
  -3   2  -2    6.77    0.67
   3  -2   2    5.31    0.61
   3  -2   2    7.58    0.86
   3  -2   2    6.71    0.73
   3   2   2    6.84    0.65
   3   2   2    5.90    0.64
  -3  -2  -3   11.15    0.98
  -3  -2  -3   13.81    0.86
  -3  -2  -3   13.72    1.04
  -3  -2  -3   14.32    1.08
  -3  -2  -3   11.00    0.74
  -3  -2  -3   14.38    1.09
  -3  -2  -3   14.74    1.08
  -3  -2  -3   12.71    0.66
  -3   2  -3   13.87    0.84
  -3   2  -3   14.40    1.00
   3  -2   3   14.47    0.99
   3  -2   3    9.99    0.76
   3  -2   3   14.31    1.01
   3  -2   3   11.71    0.93
   3   2   3   11.91    1.09
   3   2   3   12.89    0.80
   3   2   3   12.31    0.85
  -3  -2  -4   -0.09    0.49
  -3  -2  -4    0.06    0.42
  -3  -2  -4    0.63    0.57
  -3  -2  -4    0.41    0.62
  -3  -2  -4    0.25    0.40
  -3  -2  -4   -0.46    0.46
  -3  -2  -4    0.71    0.60
  -3  -2  -4    0.18    0.30
  -3   2  -4   -0.08    0.47
  -3   2  -4   -0.32    0.64
  -3   2  -4    0.01    0.71
   3  -2   4    0.41    0.77
   3  -2   4    0.51    0.51
   3  -2   4    0.18    0.54
   3  -2   4    0.05    0.51
   3   2   4    0.54    0.53
   3   2   4    0.34    0.36
   3   2   4    0.42    0.48
  -3  -2  -5    8.19    0.98
  -3  -2  -5    5.10    0.83
  -3  -2  -5    5.61    0.70
  -3  -2  -5    6.39    0.85
  -3  -2  -5    6.13    0.89
  -3  -2  -5    5.35    0.70
  -3  -2  -5    6.14    0.83
  -3  -2  -5    4.85    0.81
  -3   2  -5    6.29    0.85
  -3   2  -5    7.46    1.04
  -3   2  -5    6.34    0.92
  -3   2  -5    6.84    0.95
   3  -2   5    2.42    0.59
   3  -2   5    7.33    0.96
   3  -2   5    3.86    0.73
   3   2   5    5.32    0.85
   3   2   5    6.13    0.72
   3   2   5    2.81    0.60
  -3  -2  -6    3.04    0.77
  -3  -2  -6    4.29    0.86
  -3  -2  -6    1.64    0.55
  -3  -2  -6    3.75    0.80
  -3  -2  -6    4.05    0.94
  -3  -2  -6    3.36    0.79
  -3  -2  -6    2.85    0.85
  -3  -2  -6    3.22    0.72
  -3   2  -6    1.17    0.69
  -3   2  -6    2.27    0.84
  -3   2  -6    2.11    0.82
  -3   2  -6    2.76    0.78
   3  -2   6    2.68    0.79
   3  -2   6    3.01    0.99
   3  -2   6    3.25    0.69
   3  -2   6    1.56    0.70
   3   2   6    4.23    0.92
  -3  -2  -7   37.46    1.73
  -3  -2  -7   29.52    1.64
  -3  -2  -7   30.47    1.85
  -3  -2  -7   29.96    1.44
  -3  -2  -7   37.25    1.74
  -3  -2  -7   36.71    1.66
  -3  -2  -7   35.91    1.70
  -3  -2  -7   29.87    1.81
  -3   2  -7   34.90    1.90
  -3   2  -7   33.25    1.81
  -3   2  -7   31.29    1.49
   3  -2   7   37.33    1.61
   3  -2   7   32.77    1.88
   3  -2   7   35.23    1.49
   3  -2   7   25.00    1.49
   3   2   7   35.51    1.86
   3   2   7   33.93    1.88
  -3  -2  -8   11.68    1.29
  -3  -2  -8    8.23    1.19
  -3  -2  -8    6.86    1.15
  -3  -2  -8    8.42    1.09
  -3  -2  -8    7.57    1.13
  -3  -2  -8    7.27    1.27
  -3   2  -8    8.34    1.29
  -3   2  -8   10.06    1.34
   3  -2   8    9.29    1.38
   3  -2   8   13.26    1.59
   3  -2   8   10.01    1.22
   3  -2   8   11.56    1.41
   3  -2   8    8.76    1.20
   3   2   8    7.98    1.21
   3   2   8    9.53    1.35
  -3  -2  -9    8.82    1.40
  -3  -2  -9    9.73    1.59
  -3  -2  -9    8.43    1.37
  -3   2  -9    7.35    1.36
  -3   2  -9    5.60    1.17
   3  -2   9    4.54    1.20
   3  -2   9   10.19    1.61
   3  -2   9    3.71    0.89
   3   2   9    7.87    1.27
   3   2   9    7.82    1.38
  -3  -2 -10   33.71    1.90
  -3  -2 -10   37.38    2.83
  -3  -2 -10   31.63    2.76
  -3  -2 -10   30.49    1.83
  -3   2 -10   37.18    2.06
  -3   2 -10   35.66    2.56
  -3   2 -10   35.74    1.96
   3  -2  10   33.30    2.35
   3  -2  10   41.62    2.42
   3  -2  10   44.42    2.59
   3  -2  10   29.58    1.75
   3   2  10   33.35    1.92
   3   2  10   36.73    2.33
  -3  -2 -11   19.65    1.68
  -3  -2 -11   24.52    2.59
  -3   2 -11   23.18    1.87
  -3   2 -11   23.63    2.37
   3  -2  11   20.55    2.08
   3   2  11   18.06    1.58
   3   2  11   21.06    2.02
  -3  -2 -12    1.89    1.42
  -3   2 -12    4.04    1.46
   3  -2  12    2.34    1.02
   3   2  12    3.21    1.29
  -3  -2 -13    1.64    1.25
  -3   2 -13    0.65    1.18
   3  -2  13    0.74    0.94
   3   2  13    1.22    1.04
  -3  -2 -14   11.36    1.33
  -3   2 -14    8.90    1.11
   3  -3 -16    3.01    0.88
  -3  -3  15    1.47    1.04
   3  -3 -15    1.65    0.92
   3  -3 -15    0.50    0.97
   3   3 -15    0.50    1.14
  -3  -3  14    3.79    1.32
  -3   3  14    1.51    1.03
  -3   3  14    2.09    1.09
   3  -3 -14    0.68    0.88
   3  -3 -14    2.29    1.16
   3  -3 -14    2.35    1.12
   3  -3 -14    1.97    1.16
   3  -3 -14    2.22    0.97
   3  -3 -14    1.68    0.97
   3   3 -14    4.18    1.37
  -3  -3  13   20.72    2.27
  -3  -3  13   15.50    1.55
  -3   3  13   18.98    2.19
  -3   3  13   16.14    1.79
   3  -3 -13   11.72    1.35
   3  -3 -13   10.05    1.37
   3  -3 -13   14.44    1.47
   3  -3 -13   16.05    1.94
   3  -3 -13   21.96    1.83
   3  -3 -13   17.66    1.72
   3  -3 -13   15.21    1.81
   3  -3 -13   13.25    1.65
   3  -3 -13   13.19    1.05
   3   3 -13   16.35    1.91
  -3  -3  12   48.84    3.02
  -3  -3  12   48.32    2.82
  -3  -3  12   39.20    2.10
  -3   3  12   38.24    2.52
   3  -3 -12   28.12    1.72
   3  -3 -12   31.02    2.35
   3  -3 -12   33.61    2.00
   3  -3 -12   38.77    2.42
   3  -3 -12   38.77    2.77
   3  -3 -12   35.11    2.56
   3  -3 -12   39.54    2.32
   3  -3 -12   30.53    2.07
   3  -3 -12   33.69    1.41
   3   3 -12   36.96    2.40
  -3  -3  11    4.32    1.59
  -3  -3  11    4.36    1.67
  -3  -3  11    5.57    1.30
   3  -3 -11    3.07    1.01
   3  -3 -11    4.68    1.18
   3  -3 -11    2.77    1.20
   3  -3 -11    4.65    1.32
   3  -3 -11    7.30    1.65
   3  -3 -11    5.95    1.43
   3  -3 -11    5.49    1.21
   3  -3 -11    6.09    1.54
   3  -3 -11    6.84    1.36
   3  -3 -11    4.19    1.27
   3  -3 -11    3.62    0.69
   3   3 -11    4.48    1.34
   3   3 -11    2.33    1.64
   3   3 -11    4.33    1.35
  -3  -3  10   14.98    1.75
  -3  -3  10   11.11    1.48
   3  -3 -10    6.72    1.13
   3  -3 -10   11.78    1.47
   3  -3 -10    8.50    1.35
   3  -3 -10   10.39    1.44
   3  -3 -10   10.87    1.34
   3  -3 -10   12.43    1.63
   3  -3 -10   11.01    1.33
   3  -3 -10   14.42    1.65
   3  -3 -10    9.69    1.50
   3  -3 -10   10.30    0.97
   3   3 -10   12.98    1.49
   3   3 -10   15.54    1.85
   3   3 -10   15.65    1.76
  -3  -3   9    4.21    1.21
  -3  -3   9    2.45    1.01
  -3  -3   9    5.52    1.10
  -3  -3   9    4.03    1.23
  -3  -3   9    3.06    0.81
  -3  -3   9    3.91    1.21
   3  -3  -9    1.73    0.93
   3  -3  -9    2.86    1.03
   3  -3  -9    4.50    1.24
   3  -3  -9    3.81    1.21
   3  -3  -9    5.03    1.17
   3  -3  -9    4.27    1.43
   3  -3  -9    4.18    1.04
   3  -3  -9    3.78    1.21
   3  -3  -9    3.72    1.16
   3  -3  -9    2.18    0.56
   3   3  -9    2.59    1.09
   3   3  -9    5.88    1.40
   3   3  -9    2.17    0.94
   3   3  -9    4.44    1.24
  -3  -3   8   15.51    1.60
  -3  -3   8    8.66    1.23
  -3  -3   8    6.55    1.04
  -3  -3   8   10.37    1.16
  -3  -3   8    8.99    1.35
  -3  -3   8   11.43    1.14
   3  -3  -8   12.73    1.37
   3  -3  -8   11.06    1.33
   3  -3  -8   12.25    1.47
   3  -3  -8   11.30    1.46
   3  -3  -8    6.27    1.04
   3  -3  -8   12.75    1.36
   3  -3  -8   10.34    1.36
   3  -3  -8   10.40    1.33
   3  -3  -8    9.12    0.86
   3   3  -8   11.61    1.37
   3   3  -8    8.17    1.26
   3   3  -8   11.34    1.30
   3   3  -8    9.01    1.25
  -3  -3   7   11.06    1.26
  -3  -3   7    9.42    1.23
  -3  -3   7   11.38    1.28
  -3  -3   7   10.73    1.28
  -3  -3   7    7.01    1.17
  -3  -3   7    8.87    1.06
   3  -3  -7    9.93    1.18
   3  -3  -7   10.64    1.28
   3  -3  -7    8.52    1.26
   3  -3  -7    8.01    1.10
   3  -3  -7    8.62    1.08
   3  -3  -7   12.04    1.37
   3  -3  -7   10.57    1.37
   3  -3  -7    6.90    0.72
   3   3  -7   10.12    1.29
   3   3  -7    7.14    1.10
   3   3  -7   10.10    1.27
  -3  -3   6    0.78    0.73
  -3  -3   6    2.01    0.91
  -3  -3   6    0.58    0.77
  -3  -3   6    1.90    0.84
  -3  -3   6    0.40    0.85
  -3  -3   6    0.89    0.57
   3  -3  -6    0.82    0.71
   3  -3  -6    1.23    0.89
   3  -3  -6    0.68    0.72
   3  -3  -6    0.84    0.69
   3  -3  -6    1.80    0.89
   3  -3  -6    0.59    0.33
   3   3  -6    0.89    0.78
   3   3  -6    0.77    0.79
  -3  -3   5   52.79    1.97
  -3  -3   5   37.15    1.47
  -3  -3   5   55.83    1.97
  -3  -3   5   56.53    1.90
  -3  -3   5   48.83    1.77
  -3  -3   5   51.56    1.56
   3  -3  -5   38.77    1.61
   3  -3  -5   43.98    1.62
   3  -3  -5   39.76    1.99
   3  -3  -5   37.91    0.87
   3   3  -5   47.50    1.89
   3   3  -5   37.48    1.44
   3   3  -5   48.52    1.84
  -3  -3   4   25.95    1.53
  -3  -3   4   24.63    1.20
  -3  -3   4   28.02    1.48
  -3  -3   4   25.77    1.36
  -3  -3   4   29.17    1.47
  -3  -3   4   24.25    1.30
  -3  -3   4   27.39    1.18
  -3   3   4   20.49    1.07
   3  -3  -4   22.03    1.28
   3  -3  -4   23.44    1.24
   3  -3  -4   17.03    0.98
   3   3  -4   24.29    1.17
   3   3  -4   25.89    1.40
  -3  -3   3   12.38    1.20
  -3  -3   3   11.62    0.89
  -3  -3   3   13.85    1.32
  -3  -3   3   12.82    1.18
  -3  -3   3   11.61    1.24
  -3  -3   3   11.89    1.04
  -3  -3   3   12.38    0.92
   3   3  -3    9.90    0.91
   3   3  -3   12.59    1.24
  -3  -3   2   10.40    1.14
  -3  -3   2   10.13    0.86
  -3  -3   2   11.37    1.25
  -3  -3   2   11.10    1.15
  -3  -3   2   12.26    1.23
  -3  -3   2    9.35    0.95
   3   3  -2    8.57    0.91
   3   3  -2   11.34    1.21
  -3  -3   1   16.85    1.26
  -3  -3   1   14.29    0.96
  -3  -3   1   16.67    1.20
  -3  -3   1   17.75    1.35
  -3  -3   1   18.82    1.28
  -3  -3   1   18.16    1.33
  -3  -3   1   14.50    1.03
  -3   3   1   13.52    0.86
   3  -3  -1   12.01    0.85
   3   3  -1   14.96    1.07
  -3  -3   0   15.35    1.32
  -3  -3   0   15.05    1.01
  -3  -3   0   13.19    1.09
  -3  -3   0   16.26    1.34
  -3  -3   0   14.17    1.14
  -3  -3   0   15.19    1.29
  -3  -3   0   12.49    1.00
  -3  -3   0   14.75    0.94
  -3   3   0   10.99    0.82
   3  -3   0   10.81    0.85
   3  -3   0   12.92    1.05
   3   3   0   12.01    1.00
  -3  -3  -1    0.03    0.60
  -3  -3  -1    0.34    0.50
  -3  -3  -1   -0.11    0.61
  -3  -3  -1    0.07    0.66
  -3  -3  -1    0.00    0.66
  -3  -3  -1    0.41    0.66
  -3  -3  -1    0.05    0.38
   3  -3   1    0.61    0.56
   3  -3   1    0.22    0.59
   3  -3   1    0.11    0.29
   3  -3   1   -0.17    0.56
   3   3   1   -0.51    0.56
  -3  -3  -2    6.06    0.89
  -3  -3  -2    7.33    0.79
  -3  -3  -2    7.87    1.02
  -3  -3  -2    7.74    1.03
  -3  -3  -2    8.58    1.05
  -3  -3  -2    8.48    1.05
  -3  -3  -2    7.58    0.87
  -3   3  -2    6.56    0.75
   3  -3   2    5.64    0.85
   3  -3   2    7.37    0.97
   3  -3   2    7.81    1.15
   3  -3   2    6.84    0.73
   3  -3   2    5.49    0.81
   3   3   2    5.48    0.88
  -3  -3  -3   11.60    1.33
  -3  -3  -3    9.13    1.10
  -3  -3  -3    9.95    0.89
  -3  -3  -3   10.02    1.23
  -3  -3  -3   11.37    1.19
  -3  -3  -3   12.99    1.26
  -3  -3  -3   11.60    1.24
  -3  -3  -3   13.54    1.25
  -3  -3  -3   11.88    0.93
  -3   3  -3   10.39    0.91
   3  -3   3   10.86    1.12
   3  -3   3   10.74    1.24
   3  -3   3   12.62    0.89
   3  -3   3    9.70    1.06
   3   3   3    9.77    1.20
  -3  -3  -4   34.32    1.69
  -3  -3  -4   31.18    1.58
  -3  -3  -4   32.33    1.92
  -3  -3  -4   29.42    1.53
  -3  -3  -4   35.72    1.80
  -3  -3  -4   33.08    1.67
  -3  -3  -4   31.71    1.92
  -3  -3  -4   35.55    1.77
  -3  -3  -4   34.06    1.34
   3  -3   4   35.38    1.69
   3  -3   4   28.13    1.89
   3  -3   4   34.69    1.31
   3  -3   4   25.96    1.40
   3   3   4   29.74    1.63
  -3  -3  -5   16.02    1.42
  -3  -3  -5   12.30    1.34
  -3  -3  -5   14.82    1.71
  -3  -3  -5   14.64    1.35
  -3  -3  -5   14.33    1.49
  -3  -3  -5   14.85    1.39
  -3  -3  -5   14.92    1.45
  -3  -3  -5   15.44    1.50
  -3  -3  -5   13.96    1.09
  -3   3  -5   14.04    1.51
  -3   3  -5   11.72    1.23
   3  -3   5   16.41    1.94
   3  -3   5   15.04    1.33
   3  -3   5   16.96    1.58
   3  -3   5   16.18    1.13
   3  -3   5    9.73    1.14
   3   3   5   13.20    1.48
  -3  -3  -6   27.67    1.78
  -3  -3  -6   23.12    1.64
  -3  -3  -6   25.97    1.96
  -3  -3  -6   25.89    1.60
  -3  -3  -6   28.62    1.80
  -3  -3  -6   23.04    2.59
  -3  -3  -6   25.90    1.64
  -3  -3  -6   28.19    2.12
  -3  -3  -6   28.40    1.78
  -3  -3  -6   28.97    1.42
  -3   3  -6   23.97    1.81
  -3   3  -6   24.73    1.74
  -3   3  -6   23.91    1.56
   3  -3   6   32.11    2.24
   3  -3   6   27.17    1.66
   3  -3   6   28.51    2.02
   3  -3   6   28.15    1.40
   3  -3   6   16.09    1.33
   3   3   6   24.50    1.74
  -3  -3  -7   18.21    1.62
  -3  -3  -7   13.57    1.53
  -3  -3  -7   14.93    1.83
  -3  -3  -7   14.18    1.37
  -3  -3  -7   17.27    1.62
  -3  -3  -7   18.87    1.79
  -3  -3  -7   16.40    1.49
  -3  -3  -7   18.43    2.05
  -3  -3  -7   17.28    1.60
  -3  -3  -7   18.41    1.28
  -3   3  -7   16.50    1.81
  -3   3  -7   13.36    1.64
  -3   3  -7   12.20    1.38
   3  -3   7   20.75    2.15
   3  -3   7   17.03    1.48
   3  -3   7   17.33    1.88
   3  -3   7   17.08    1.33
   3  -3   7   18.35    2.24
   3  -3   7   10.84    1.29
   3   3   7   18.16    1.69
  -3  -3  -8    4.48    1.07
  -3  -3  -8    6.31    1.36
  -3  -3  -8    5.03    1.12
  -3  -3  -8    2.64    1.03
  -3  -3  -8    8.75    1.51
  -3  -3  -8    6.30    1.50
  -3  -3  -8    4.69    1.35
  -3  -3  -8    6.63    1.19
  -3  -3  -8    3.63    1.16
  -3  -3  -8    2.03    0.93
  -3  -3  -8    7.12    0.97
  -3   3  -8    6.43    1.35
  -3   3  -8    4.50    1.19
   3  -3   8   11.54    1.73
   3  -3   8    9.26    1.51
   3  -3   8    6.51    0.94
   3  -3   8    8.51    1.44
   3  -3   8    5.70    1.09
   3   3   8    2.77    0.98
   3   3   8    6.07    1.29
  -3  -3  -9   12.90    1.45
  -3  -3  -9    6.61    1.31
  -3  -3  -9    8.65    1.38
  -3  -3  -9   13.23    1.64
  -3  -3  -9   11.82    1.81
  -3  -3  -9    9.45    1.55
  -3  -3  -9   10.38    1.55
  -3  -3  -9    8.53    1.32
  -3  -3  -9   10.41    1.39
  -3  -3  -9    9.34    1.13
  -3   3  -9    4.81    1.18
  -3   3  -9    6.10    1.19
   3  -3   9   12.70    1.75
   3  -3   9   14.29    1.64
   3  -3   9    9.55    1.38
   3   3   9    9.36    1.41
   3   3   9    5.54    1.27
  -3  -3 -10    7.32    1.13
  -3  -3 -10    3.71    1.11
  -3  -3 -10    7.56    1.52
  -3  -3 -10    4.99    1.33
  -3  -3 -10    7.44    1.43
  -3  -3 -10    7.31    0.99
   3  -3  10   11.42    1.68
   3  -3  10    5.80    1.31
   3   3  10    4.86    1.22
  -3  -3 -11    2.34    1.31
  -3  -3 -11    0.93    1.15
  -3  -3 -11    2.15    1.17
   3  -3  11    2.80    1.34
   3   3  11    1.98    1.03
  -3  -3 -12   10.95    1.36
  -3  -3 -12    9.46    1.18
  -3  -3 -12   12.71    1.27
   3   3  12   11.56    1.28
  -3  -3 -13   -0.04    0.84
  -3  -4  13   17.36    1.60
   3  -4 -13   12.83    1.39
   3  -4 -13    6.07    0.87
   3  -4 -13   13.10    1.43
   3   4 -13   16.08    1.76
  -3  -4  12    8.19    1.43
   3  -4 -12    5.73    1.01
   3  -4 -12    3.57    1.09
   3  -4 -12    5.28    1.08
   3  -4 -12    5.55    1.05
   3  -4 -12    3.07    0.90
  -3  -4  11   35.55    2.42
  -3  -4  11   21.70    1.52
  -3  -4  11   23.10    1.28
  -3  -4  11   25.95    1.90
   3  -4 -11   21.00    1.61
   3  -4 -11   22.18    1.86
   3  -4 -11   19.57    1.89
   3  -4 -11   21.38    1.65
   3  -4 -11   16.81    1.64
   3  -4 -11   16.60    0.75
  -3  -4  10   20.34    1.80
  -3  -4  10   26.20    2.44
  -3  -4  10   21.04    2.26
  -3  -4  10   17.71    1.63
  -3  -4  10   19.43    1.33
  -3  -4  10   22.46    2.05
   3  -4 -10   17.84    1.75
   3  -4 -10   15.53    1.80
   3  -4 -10   18.13    1.71
   3  -4 -10   16.89    1.70
   3  -4 -10   14.13    1.64
   3  -4 -10   13.79    0.75
  -3  -4   9    1.17    1.23
  -3  -4   9    1.01    1.01
  -3  -4   9    3.11    1.43
  -3  -4   9    0.65    1.42
  -3  -4   9    0.87    1.04
  -3  -4   9    0.76    0.61
  -3  -4   9    2.02    1.14
   3  -4  -9    1.42    1.02
   3  -4  -9    1.33    1.19
   3  -4  -9    0.27    1.22
   3  -4  -9    1.45    1.21
   3  -4  -9    1.73    1.09
   3  -4  -9    2.01    1.20
   3  -4  -9    1.52    0.40
   3   4  -9   -0.08    1.05
  -3  -4   8    9.01    1.49
  -3  -4   8    6.03    1.21
  -3  -4   8    6.81    1.50
  -3  -4   8    9.11    1.58
  -3  -4   8    7.87    1.23
  -3  -4   8    7.72    1.32
  -3  -4   8   10.15    1.11
  -3  -4   8   12.61    1.59
   3  -4  -8    6.10    1.17
   3  -4  -8    7.70    1.42
   3  -4  -8    4.28    1.07
   3  -4  -8    6.25    1.37
   3  -4  -8    8.64    1.38
   3  -4  -8    6.77    1.31
   3  -4  -8    7.88    0.59
   3   4  -8    4.77    1.21
   3   4  -8    7.31    1.31
  -3  -4   7    2.91    1.32
  -3  -4   7    0.63    1.02
  -3  -4   7    2.44    1.37
  -3  -4   7    0.93    1.46
  -3  -4   7    1.33    0.94
  -3  -4   7    1.42    0.69
  -3  -4   7    1.77    1.17
   3  -4  -7    1.66    0.99
   3  -4  -7    1.25    1.13
   3  -4  -7    1.33    0.87
   3  -4  -7   -0.21    1.17
   3  -4  -7    0.90    1.10
   3   4  -7    1.14    1.06
   3   4  -7    0.31    1.08
   3   4  -7   -0.31    0.94
  -3  -4   6   20.70    1.70
  -3  -4   6   24.91    2.16
  -3  -4   6   21.53    1.73
  -3  -4   6   28.06    2.57
  -3  -4   6   21.72    1.68
  -3  -4   6   23.99    1.35
  -3  -4   6   29.43    2.18
   3  -4  -6   20.92    1.79
   3   4  -6   21.72    1.80
   3   4  -6   18.61    1.66
   3   4  -6   23.92    1.81
  -3  -4   5   40.74    2.00
  -3  -4   5   46.74    2.38
  -3  -4   5   45.32    2.12
  -3  -4   5   46.53    2.14
  -3  -4   5   36.84    1.82
  -3  -4   5   44.94    1.59
  -3  -4   5   48.68    2.57
   3   4  -5   42.19    2.09
   3   4  -5   36.91    1.94
  -3  -4   4   26.27    1.78
  -3  -4   4   29.73    2.14
  -3  -4   4   30.45    1.86
  -3  -4   4   29.64    1.86
  -3  -4   4   24.43    1.55
  -3  -4   4   27.83    1.31
  -3  -4   4   30.87    2.32
   3   4  -4   25.95    1.86
   3   4  -4   23.77    1.72
  -3  -4   3    2.75    1.05
  -3  -4   3    3.77    1.25
  -3  -4   3    2.20    1.09
  -3  -4   3    2.28    1.00
  -3  -4   3    1.96    0.97
  -3  -4   3    2.20    0.85
  -3  -4   3    2.97    0.65
  -3  -4   3    3.82    1.16
   3   4  -3    1.47    0.93
  -3  -4   2    8.13    1.16
  -3  -4   2   14.55    1.64
  -3  -4   2   13.74    1.57
  -3  -4   2   11.21    1.40
  -3  -4   2   14.55    1.57
  -3  -4   2    4.02    0.88
  -3  -4   2   10.07    0.98
   3   4  -2    9.10    1.30
  -3  -4   1   20.48    1.70
  -3  -4   1   19.76    1.97
  -3  -4   1   20.69    1.69
  -3  -4   1   17.08    1.50
  -3  -4   1   20.96    1.69
  -3  -4   1   20.77    1.12
   3   4  -1   14.48    1.29
   3   4  -1   16.94    1.53
  -3  -4   0   17.93    1.65
  -3  -4   0   16.54    1.43
  -3  -4   0   19.07    1.91
  -3  -4   0   18.35    1.63
  -3  -4   0   16.78    1.49
  -3  -4   0   19.69    2.09
  -3  -4   0   20.03    1.66
  -3  -4   0   19.89    1.10
   3   4   0   15.32    1.36
  -3  -4  -1   10.31    1.42
  -3  -4  -1    4.19    1.06
  -3  -4  -1    7.75    1.30
  -3  -4  -1    9.21    1.40
  -3  -4  -1    8.09    1.24
  -3  -4  -1    7.98    1.29
  -3  -4  -1    9.80    1.39
  -3  -4  -1    7.71    0.91
   3   4   1    4.54    1.06
  -3  -4  -2   16.97    1.64
  -3  -4  -2   14.43    1.73
  -3  -4  -2   12.53    1.39
  -3  -4  -2   14.83    1.61
  -3  -4  -2   15.80    1.54
  -3  -4  -2   17.88    1.67
  -3  -4  -2   16.52    1.63
  -3  -4  -2   17.50    1.07
  -3   4  -2    9.61    1.14
   3  -4   2   12.96    1.48
   3  -4   2   11.58    1.26
   3  -4   2   15.84    1.61
   3  -4   2   14.35    1.59
   3   4   2   13.48    1.54
  -3  -4  -3   63.11    2.40
  -3  -4  -3   59.36    2.45
  -3  -4  -3   56.37    2.17
  -3  -4  -3   63.68    2.35
  -3  -4  -3   56.08    2.21
  -3  -4  -3   64.04    2.73
  -3  -4  -3   59.34    2.29
  -3  -4  -3   65.71    1.72
   3  -4   3   69.60    2.71
   3  -4   3   49.62    2.31
   3  -4   3   62.92    2.69
   3   4   3   47.91    2.04
  -3  -4  -4   42.00    2.08
  -3  -4  -4   40.94    2.29
  -3  -4  -4   31.24    1.72
  -3  -4  -4   42.86    2.09
  -3  -4  -4   46.99    2.63
  -3  -4  -4   49.76    2.78
  -3  -4  -4   37.44    1.92
  -3  -4  -4   40.78    2.53
  -3  -4  -4   43.68    2.10
  -3  -4  -4   45.01    1.52
   3  -4   4   49.04    2.47
   3  -4   4   35.37    2.18
   3  -4   4   47.48    2.41
   3   4   4   29.90    1.66
  -3  -4  -5    2.62    1.10
  -3  -4  -5    2.98    1.24
  -3  -4  -5    1.55    1.00
  -3  -4  -5    4.33    1.35
  -3  -4  -5    4.50    1.42
  -3  -4  -5    2.70    1.30
  -3  -4  -5    1.72    1.04
  -3  -4  -5    2.97    1.35
  -3  -4  -5    2.13    1.18
  -3  -4  -5    2.53    0.99
  -3  -4  -5    2.32    0.63
   3  -4   5    4.35    1.39
   3  -4   5    2.70    1.14
   3  -4   5    2.19    1.15
  -3  -4  -6    8.63    1.27
  -3  -4  -6   10.07    1.49
  -3  -4  -6   10.07    1.44
  -3  -4  -6   13.19    1.67
  -3  -4  -6   10.37    1.61
  -3  -4  -6    7.74    1.42
  -3  -4  -6   11.37    1.64
  -3  -4  -6    6.15    1.27
  -3  -4  -6    7.90    0.95
   3  -4   6   11.71    1.66
   3  -4   6    7.52    1.31
   3  -4   6   12.34    1.58
   3   4   6    3.81    0.96
  -3  -4  -7    4.32    1.05
  -3  -4  -7    4.84    1.25
  -3  -4  -7    6.78    1.39
  -3  -4  -7    9.94    1.57
  -3  -4  -7    6.87    1.41
  -3  -4  -7   10.13    1.60
  -3  -4  -7    9.11    1.41
  -3  -4  -7    6.89    0.82
   3  -4   7   11.83    1.68
   3  -4   7    8.32    1.31
   3  -4   7    8.25    1.36
  -3  -4  -8    5.05    1.05
  -3  -4  -8    1.74    1.03
  -3  -4  -8    8.67    1.42
  -3  -4  -8    6.10    1.40
  -3  -4  -8    4.32    1.28
  -3  -4  -8    5.52    1.35
  -3  -4  -8    2.72    1.12
  -3  -4  -8    4.97    0.73
   3  -4   8    6.09    1.42
   3  -4   8    5.17    1.10
   3  -4   8    5.07    1.25
  -3  -4  -9    0.91    0.92
  -3  -4  -9   -0.03    1.03
  -3  -4  -9   -0.25    1.12
  -3  -4  -9    1.13    1.01
  -3  -4  -9    0.45    1.07
  -3  -4  -9    0.85    0.90
   3  -4   9    0.41    1.12
   3  -4   9    0.17    0.80
   3  -4   9    1.11    1.01
  -3  -4 -10    2.53    0.91
  -3  -4 -10    4.02    1.10
  -3  -4 -10    1.62    0.92
  -3  -4 -10    4.12    1.02
   3  -4  10    3.33    0.96
   3   4  10    2.43    0.95
  -3  -4 -11    0.41    0.87
  -3  -4 -11    1.36    0.82
  -3  -5  10    1.70    0.97
  -3  -5   9   15.09    1.64
  -3  -5   9   11.81    1.19
  -3  -5   8   18.06    1.44
  -3  -5   8   21.62    1.79
  -3  -5   8   17.67    1.47
  -3  -5   7    9.60    1.30
  -3  -5   7    9.82    1.38
  -3  -5   7    8.16    1.13
  -3  -5   6   15.51    1.63
  -3  -5   6   17.59    1.89
  -3  -5   6   15.19    1.82
  -3  -5   6   13.59    0.78
  -3  -5   6   16.00    1.73
  -3  -5   5   12.70    1.49
  -3  -5   5   14.71    1.64
  -3  -5   5   12.17    1.42
  -3  -5   5   11.50    0.75
  -3  -5   5   14.33    1.79
  -3  -5   4    8.88    1.39
  -3  -5   4   13.11    1.58
  -3  -5   4   10.21    1.42
  -3  -5   4    8.77    0.70
  -3  -5   4    8.95    1.25
  -3  -5   3   -0.32    0.86
  -3  -5   3    0.69    1.17
  -3  -5   3    0.81    1.25
  -3  -5   3    2.28    1.26
  -3  -5   3   -0.06    0.38
  -3  -5   3    0.15    0.94
   3   5  -3   -0.72    0.86
  -3  -5   2   -0.51    0.85
  -3  -5   2    0.36    1.15
  -3  -5   2    2.15    1.27
  -3  -5   2   -0.03    1.19
  -3  -5   2   -0.13    0.37
   3   5  -2   -1.24    0.85
  -3  -5   1   13.65    1.43
  -3  -5   1   16.56    1.63
  -3  -5   1   18.88    1.97
  -3  -5   1   18.02    2.07
  -3  -5   1   13.58    0.70
  -3  -5   0    2.48    0.97
  -3  -5   0    4.83    1.17
  -3  -5   0    4.24    1.35
  -3  -5   0    3.10    1.20
  -3  -5   0    2.70    0.43
  -3  -5  -1   11.77    1.37
  -3  -5  -1   15.98    1.84
  -3  -5  -1   19.10    1.92
  -3  -5  -1   16.46    1.65
  -3  -5  -1   13.02    0.63
  -3  -5  -2    3.03    1.22
  -3  -5  -2    3.72    1.34
  -3  -5  -2    2.30    1.16
  -3  -5  -2    2.13    1.00
  -3  -5  -2    1.52    0.36
  -3  -5  -3    5.40    1.18
  -3  -5  -3    8.08    1.36
  -3  -5  -3    7.91    1.32
  -3  -5  -3    6.91    1.11
   3  -5   3    7.02    1.16
  -3  -5  -4    4.79    1.15
  -3  -5  -4    6.49    1.27
  -3  -5  -4    4.85    1.17
  -3  -5  -4    2.57    0.93
   3  -5   4    4.34    1.21
   3  -5   4    5.43    1.07
  -3  -5  -5    6.14    1.17
  -3  -5  -5    7.44    1.25
  -3  -5  -5    7.92    1.24
   3  -5   5    6.78    1.18
   3  -5   5    5.99    1.01
  -3  -5  -6    1.36    1.01
  -3  -5  -6   -0.68    0.94
  -3  -5  -6    0.66    0.96
   3  -5   6    2.21    0.83
  -3  -5  -7    0.44    0.87
  -3  -5  -7    0.18    0.86
  -3  -5  -7    1.13    0.90
   3  -5   7    1.00    0.66
  -3  -5  -8    0.41    0.89
   4   0 -18   -0.21    0.90
   4   0 -17    0.36    1.11
   4   0 -16   14.30    1.41
   4   0 -16   11.27    1.52
  -4   0  15    3.63    1.18
   4   0 -15    2.59    1.03
   4   0 -15    3.73    1.44
  -4   0  14   25.94    2.50
  -4   0  14   20.03    1.57
   4   0 -14   25.05    1.83
   4   0 -14   25.09    1.75
  -4   0  13   12.87    1.52
  -4   0  13   11.17    1.39
   4   0 -13    9.04    1.26
   4   0 -13    9.90    1.43
   4   0 -13   12.83    1.55
  -4   0  12   14.70    1.39
   4   0 -12   15.06    1.51
   4   0 -12   14.39    1.49
  -4   0  11    1.90    0.75
   4   0 -11    3.17    0.91
   4   0 -11    4.02    0.82
   4   0 -11    3.37    0.92
  -4   0  10    0.84    0.53
  -4   0  10    1.45    0.67
   4   0 -10    1.68    0.77
   4   0 -10    1.85    0.67
   4   0 -10    2.07    0.76
  -4   0   9    4.75    0.73
  -4   0   9    4.49    0.73
   4   0  -9    5.05    0.78
   4   0  -9    2.74    0.59
   4   0  -9    3.86    0.73
  -4   0   8    1.38    0.54
  -4   0   8    1.11    0.52
   4   0  -8    0.66    0.51
   4   0  -8    0.96    0.49
   4   0  -8    0.76    0.56
   4   0  -8    0.97    0.36
  -4   0   7   17.86    0.87
  -4   0   7   18.68    1.00
   4   0  -7   19.22    1.00
   4   0  -7   19.71    0.89
   4   0  -7   19.04    1.06
   4   0  -7   18.11    0.77
   4   0  -7   17.64    0.80
   4   0  -7   18.01    0.97
  -4   0   6   29.46    1.00
  -4   0   6   31.94    1.13
   4   0  -6   31.30    1.13
   4   0  -6   33.68    1.03
   4   0  -6   33.95    1.26
   4   0  -6   31.20    0.92
   4   0  -6   28.58    0.91
   4   0  -6   30.87    1.12
  -4   0   5  224.14    2.28
   4   0  -5  223.53    2.35
   4   0  -5  220.68    2.19
   4   0  -5  222.09    2.08
   4   0  -5  205.56    2.13
  -4   0   4    2.33    0.44
   4   0  -4    2.36    0.39
   4   0  -4    2.19    0.37
   4   0  -4    2.03    0.34
  -4   0   3  180.76    1.81
  -4   0   3  205.50    1.93
   4   0  -3  164.25    1.57
   4   0  -3  172.91    1.77
   4   0  -3  167.17    1.75
  -4   0   2  156.08    1.20
  -4   0   2  134.04    1.48
  -4   0   2  147.26    1.61
   4   0  -2  122.84    1.22
   4   0  -2  124.49    1.52
   4   0  -2  121.09    1.48
  -4   0   1   35.79    0.73
  -4   0   1   30.51    0.76
  -4   0   1   33.73    0.96
  -4   0   1   34.67    0.84
   4   0  -1   27.80    0.57
   4   0  -1   28.40    0.84
   4   0  -1   27.12    0.78
  -4   0   0  248.65    1.95
  -4   0   0  215.01    1.78
  -4   0   0  223.94    2.15
  -4   0   0  240.94    2.13
   4   0   0  201.13    1.25
   4   0   0  201.94    1.73
   4   0   0  196.25    1.98
   4   0   0  196.72    1.94
  -4   0  -1    5.81    0.54
  -4   0  -1    4.66    0.43
  -4   0  -1    5.65    0.59
   4   0   1    3.76    0.43
   4   0   1    3.57    0.49
   4   0   1    4.15    0.51
  -4   0  -2   71.64    1.34
  -4   0  -2   68.70    1.44
   4   0   2   57.77    1.02
   4   0   2   53.21    1.21
  -4   0  -3   32.29    1.05
  -4   0  -3   30.05    1.12
   4   0   3   21.02    0.92
   4   0   3   23.58    1.00
  -4   0  -4    1.87    0.52
  -4   0  -4    2.47    0.75
  -4   0  -4    1.54    0.50
   4   0   4    0.74    0.45
   4   0   4    1.08    0.46
  -4   0  -5   73.84    1.71
  -4   0  -5   88.33    1.94
  -4   0  -5   88.40    1.90
  -4   0  -5   75.15    1.63
   4   0   5   72.57    1.79
   4   0   5   68.72    1.56
   4   0   5   66.12    1.60
  -4   0  -6   77.98    1.88
  -4   0  -6   90.83    2.19
  -4   0  -6   90.79    2.15
   4   0   6   76.59    1.87
  -4   0  -7    6.05    0.82
  -4   0  -7   10.41    1.19
  -4   0  -7    7.28    1.02
   4   0   7    7.78    1.14
   4   0   7    5.63    0.82
  -4   0  -8    9.68    1.26
  -4   0  -8   10.03    1.25
   4   0   8    5.78    1.09
   4   0   8    5.88    0.90
  -4   0  -9    2.92    1.04
  -4   0  -9    5.04    1.09
   4   0   9    4.07    1.23
   4   0   9    3.59    1.14
   4   0   9    2.50    0.82
  -4   0 -10   -0.10    0.98
  -4   0 -10   -0.23    0.86
   4   0  10   -0.36    1.15
   4   0  10   -0.51    1.09
   4   0  10   -0.17    0.80
  -4   0 -11   49.24    2.79
   4   0  11   43.42    2.75
   4   0  11   43.20    2.28
   4   0  11   37.44    1.79
  -4   0 -12   -0.21    1.41
   4   0  12   -0.22    1.25
   4   0  12   -0.09    1.17
  -4   0 -13    2.85    1.35
   4   0  13    1.66    1.09
  -4   0 -14   -0.58    1.01
   4   0  14    0.32    0.86
  -4   0 -15    7.31    1.00
   4  -1 -18    4.73    0.92
   4   1 -18    2.26    0.75
  -4   1  17    1.38    0.96
   4  -1 -17    1.01    1.10
   4   1 -17    1.57    1.09
  -4   1  16    0.23    1.08
   4  -1 -16    0.20    1.19
   4   1 -16    0.51    1.26
  -4   1  15    4.85    1.35
   4  -1 -15    3.29    1.06
   4  -1 -15    3.22    1.34
   4  -1 -15    5.30    1.36
   4  -1 -15    3.98    1.43
   4   1 -15    4.14    1.10
   4   1 -15    4.50    1.47
  -4   1  14   -0.17    1.22
  -4   1  14   -0.55    0.75
   4  -1 -14    0.26    0.95
   4  -1 -14    0.01    1.19
   4  -1 -14    1.24    1.37
   4  -1 -14    0.77    1.01
   4  -1 -14   -0.04    1.39
   4   1 -14    0.21    1.01
   4   1 -14    0.69    0.96
   4   1 -14   -0.53    1.47
  -4   1  13   17.89    1.76
  -4   1  13   11.92    1.46
   4  -1 -13   13.72    1.59
   4  -1 -13   16.24    1.72
   4  -1 -13   13.36    1.29
   4  -1 -13   14.85    1.55
   4   1 -13   13.85    1.66
   4   1 -13    8.85    1.25
  -4  -1  12   20.63    1.79
  -4   1  12   17.10    1.53
   4  -1 -12   17.84    1.65
   4  -1 -12   17.35    1.66
   4  -1 -12   15.58    1.26
   4  -1 -12   17.49    1.53
   4  -1 -12   19.50    1.97
   4   1 -12   18.05    1.73
   4   1 -12   17.17    1.53
  -4  -1  11    2.70    1.01
  -4   1  11    1.61    0.83
   4  -1 -11    2.37    0.88
   4  -1 -11    1.93    0.86
   4  -1 -11    1.95    0.88
   4  -1 -11    2.97    1.09
   4   1 -11    2.30    0.96
   4   1 -11    1.93    0.89
  -4  -1  10   25.24    1.72
  -4   1  10   17.35    0.98
  -4   1  10   24.81    1.47
   4  -1 -10   22.04    1.47
   4  -1 -10   22.47    1.30
   4  -1 -10   22.06    1.31
   4  -1 -10   23.72    1.37
   4   1 -10   24.46    1.61
   4   1 -10   25.62    1.54
  -4  -1   9   10.19    0.85
  -4   1   9    9.74    0.80
  -4   1   9   12.94    0.90
  -4   1   9   12.34    1.17
   4  -1  -9   10.86    1.19
   4  -1  -9   11.92    1.17
   4  -1  -9   11.80    1.08
   4  -1  -9   10.85    0.86
   4  -1  -9   11.62    1.12
   4  -1  -9   11.28    0.84
   4  -1  -9   10.85    0.71
   4   1  -9   13.83    1.21
   4   1  -9   13.84    0.93
   4   1  -9   12.36    0.93
   4   1  -9   13.53    1.26
  -4  -1   8   26.75    1.13
  -4   1   8   27.41    1.11
  -4   1   8   30.64    1.15
  -4   1   8   30.49    1.33
   4  -1  -8   31.23    1.41
   4  -1  -8   30.57    1.34
   4  -1  -8   25.98    1.10
   4  -1  -8   28.86    1.31
   4  -1  -8   28.08    1.09
   4  -1  -8   29.25    0.99
   4  -1  -8   30.35    1.31
   4   1  -8   31.58    1.20
   4   1  -8   29.65    1.16
   4   1  -8   34.34    1.49
  -4  -1   7   14.70    0.82
  -4   1   7   14.15    0.80
  -4   1   7   15.69    1.04
   4  -1  -7   14.52    1.07
   4  -1  -7   13.91    0.98
   4  -1  -7   11.89    0.79
   4  -1  -7   13.27    0.94
   4  -1  -7   13.59    0.83
   4  -1  -7   12.93    0.65
   4  -1  -7   15.92    1.02
   4   1  -7   16.59    0.98
   4   1  -7   15.02    0.89
   4   1  -7   16.41    1.20
  -4  -1   6   18.56    0.85
  -4  -1   6   22.93    0.99
  -4   1   6   20.06    0.87
   4  -1  -6   19.96    1.03
   4  -1  -6   17.20    0.80
   4  -1  -6   19.98    1.05
   4  -1  -6   18.30    0.87
   4  -1  -6   17.68    0.69
   4  -1  -6   21.28    1.05
   4   1  -6   20.74    1.04
   4   1  -6   19.42    0.91
   4   1  -6   22.49    1.15
  -4  -1   5   12.22    0.64
  -4  -1   5    8.20    0.62
  -4  -1   5   10.42    0.86
  -4   1   5   10.66    0.70
   4  -1  -5    8.59    0.83
   4  -1  -5    9.14    0.61
   4  -1  -5    8.51    0.69
   4  -1  -5    8.76    0.51
   4  -1  -5    9.36    0.84
   4   1  -5   11.82    0.60
   4   1  -5    9.33    0.83
   4   1  -5   10.57    0.78
   4   1  -5   11.94    1.07
  -4  -1   4   17.86    0.70
  -4  -1   4   12.75    0.67
  -4  -1   4   15.33    0.93
  -4  -1   4   15.81    0.70
  -4   1   4   14.62    0.74
   4  -1  -4   11.38    0.87
   4  -1  -4   13.79    0.64
   4  -1  -4   13.93    0.75
   4  -1  -4   12.26    0.52
   4  -1  -4   13.75    0.87
   4   1  -4   14.23    0.90
   4   1  -4   15.93    0.76
   4   1  -4   13.83    0.59
  -4  -1   3   62.92    1.12
  -4  -1   3   45.99    0.95
  -4  -1   3   57.42    1.28
  -4  -1   3   57.75    1.17
  -4   1   3   53.24    1.17
   4  -1  -3   54.83    0.93
   4  -1  -3   50.47    1.16
   4  -1  -3   48.44    0.87
   4   1  -3   53.23    1.29
   4   1  -3   56.60    1.19
   4   1  -3   51.36    0.99
  -4  -1   2  152.36    1.68
  -4  -1   2  103.23    1.21
  -4  -1   2  140.51    1.84
  -4  -1   2  148.85    1.79
  -4   1   2  130.60    1.72
  -4   1   2  139.26    1.69
   4  -1  -2  126.87    1.70
   4  -1  -2  119.47    1.66
   4  -1  -2  117.16    1.31
   4   1  -2  133.36    1.66
   4   1  -2  120.52    1.52
  -4  -1   1  130.27    1.64
  -4  -1   1  117.72    1.71
  -4  -1   1  124.35    1.64
  -4   1   1  115.84    1.63
  -4   1   1  118.76    1.67
   4  -1  -1  109.21    1.59
   4  -1  -1  112.41    1.63
   4  -1  -1  102.16    1.52
   4  -1  -1   99.80    1.25
   4   1  -1  116.77    1.54
   4   1  -1  103.50    1.48
  -4  -1   0   30.90    0.93
  -4  -1   0   26.80    0.99
  -4  -1   0   29.35    0.87
  -4   1   0   25.78    0.77
  -4   1   0   27.67    1.09
   4  -1   0   24.01    0.84
   4  -1   0   27.14    1.07
   4  -1   0   22.73    0.82
   4  -1   0   23.41    0.71
   4   1   0   25.52    0.79
   4   1   0   23.59    0.86
  -4  -1  -1   27.31    0.94
  -4  -1  -1   26.25    1.05
  -4  -1  -1   24.78    1.02
  -4  -1  -1   27.63    0.88
  -4   1  -1   22.27    0.80
  -4   1  -1   25.83    1.07
   4  -1   1   22.98    0.86
   4  -1   1   26.79    1.07
   4  -1   1   20.61    0.79
   4  -1   1   21.49    0.72
   4  -1   1   21.27    0.97
   4   1   1   23.80    1.03
   4   1   1   24.79    0.81
   4   1   1   21.65    0.88
  -4  -1  -2   18.90    0.86
  -4  -1  -2   16.81    0.92
  -4  -1  -2   18.08    0.72
  -4  -1  -2   16.88    0.91
  -4  -1  -2   17.70    0.77
  -4   1  -2   15.26    0.78
  -4   1  -2   19.77    1.02
   4  -1   2   15.95    0.80
   4  -1   2   18.58    1.00
   4  -1   2   13.87    0.70
   4  -1   2   14.50    0.91
   4   1   2   16.68    0.94
   4   1   2   17.00    0.73
   4   1   2   14.88    0.83
  -4  -1  -3   17.28    0.89
  -4  -1  -3   15.48    0.89
  -4  -1  -3   19.56    1.12
  -4  -1  -3   16.40    0.84
  -4  -1  -3   17.21    0.80
  -4   1  -3   14.10    0.82
  -4   1  -3   16.90    1.00
   4  -1   3   14.28    0.78
   4  -1   3   18.66    1.03
   4  -1   3   12.62    0.72
   4  -1   3   14.86    0.96
   4   1   3   15.20    1.11
   4   1   3   15.54    0.90
   4   1   3   14.70    0.84
  -4  -1  -4   12.56    0.83
  -4  -1  -4   15.10    1.16
  -4  -1  -4   13.86    1.10
  -4  -1  -4   10.97    0.72
  -4   1  -4   12.03    0.83
  -4   1  -4   13.72    1.00
  -4   1  -4   12.85    0.95
   4  -1   4   10.74    0.71
   4  -1   4   14.55    0.99
   4  -1   4    9.60    0.92
   4   1   4   13.65    1.13
   4   1   4   12.28    0.84
  -4  -1  -5   37.41    1.32
  -4  -1  -5   45.35    1.64
  -4  -1  -5   43.90    1.61
  -4   1  -5   35.71    1.32
  -4   1  -5   39.95    1.58
  -4   1  -5   40.22    1.52
  -4   1  -5   38.64    1.37
   4  -1   5   33.15    1.17
   4  -1   5   42.01    1.44
   4  -1   5   30.30    1.32
   4   1   5   37.53    1.52
   4   1   5   32.83    1.27
  -4  -1  -6   12.17    0.91
  -4  -1  -6   18.16    1.38
  -4  -1  -6   17.80    1.33
  -4   1  -6   11.15    0.92
  -4   1  -6   17.50    1.30
  -4   1  -6   17.23    1.23
  -4   1  -6   15.49    1.12
   4  -1   6   12.43    1.09
   4   1   6   16.05    1.36
  -4  -1  -7   22.73    1.20
  -4  -1  -7   29.66    1.67
  -4  -1  -7   28.53    1.61
  -4   1  -7   23.54    1.25
  -4   1  -7   28.07    1.67
  -4   1  -7   31.08    1.64
   4  -1   7   23.35    1.38
   4   1   7   28.03    1.62
   4   1   7   27.38    1.92
  -4  -1  -8   41.79    1.95
  -4  -1  -8   43.50    1.88
  -4   1  -8   44.51    2.49
  -4   1  -8   44.44    2.01
  -4   1  -8   46.02    1.97
   4  -1   8   37.49    2.60
   4  -1   8   52.28    2.45
   4  -1   8   34.32    1.72
   4   1   8   39.10    1.84
   4   1   8   44.22    2.31
  -4  -1  -9   39.34    1.92
  -4  -1  -9   40.00    1.97
  -4   1  -9   46.50    2.52
  -4   1  -9   45.43    2.13
  -4   1  -9   43.35    2.00
   4  -1   9   40.62    2.75
   4  -1   9   50.58    2.45
   4  -1   9   33.57    1.77
   4   1   9   42.07    1.94
   4   1   9   41.86    2.52
   4   1   9   43.22    2.27
  -4  -1 -10    0.04    0.95
  -4  -1 -10    0.46    0.91
  -4   1 -10    1.89    1.08
  -4   1 -10    2.00    1.06
   4  -1  10    0.64    1.22
   4  -1  10    0.20    0.77
   4   1  10    0.73    1.15
   4   1  10    0.74    1.29
  -4  -1 -11   34.60    1.88
  -4  -1 -11   39.10    2.67
  -4  -1 -11   33.98    1.85
  -4   1 -11   38.14    1.98
  -4   1 -11   42.03    2.51
  -4   1 -11   35.83    1.86
   4  -1  11   33.40    2.55
   4   1  11   35.23    2.42
   4   1  11   34.78    2.17
  -4  -1 -12    0.05    1.32
  -4   1 -12    0.42    1.33
   4  -1  12    2.81    1.28
   4   1  12    0.71    1.24
   4   1  12    1.33    1.09
  -4  -1 -13    4.00    1.28
  -4   1 -13    5.41    1.32
   4  -1  13    2.89    1.07
   4   1  13    4.34    1.09
   4   1  13    4.31    1.15
  -4  -1 -14    2.01    1.05
  -4   1 -14    2.34    1.05
   4  -2 -17    0.44    0.73
   4  -2 -17    0.60    0.85
   4   2 -17    0.10    0.85
  -4   2  16    1.11    0.98
   4  -2 -16    1.07    1.03
   4  -2 -16    0.28    1.09
   4   2 -16    1.77    1.15
   4   2 -16    1.80    1.14
  -4  -2  15    5.31    1.28
  -4  -2  15    3.78    1.14
  -4   2  15    6.15    1.34
  -4   2  15    5.44    1.26
   4  -2 -15    3.00    0.93
   4  -2 -15    4.69    1.33
   4  -2 -15    7.46    1.43
   4  -2 -15    6.03    1.35
   4  -2 -15    5.89    1.16
   4  -2 -15    7.44    1.30
   4   2 -15    3.59    1.22
   4   2 -15    5.36    1.40
  -4  -2  14   13.59    1.72
  -4  -2  14   15.04    1.70
  -4   2  14   13.20    1.64
   4  -2 -14   11.66    1.37
   4  -2 -14   11.93    1.60
   4  -2 -14   15.44    1.74
   4  -2 -14   19.72    1.86
   4  -2 -14   11.65    1.38
   4  -2 -14   11.02    1.43
   4  -2 -14   13.15    1.21
   4   2 -14   12.82    1.51
   4   2 -14   14.38    1.71
   4   2 -14   11.87    1.65
  -4  -2  13   48.65    2.87
  -4  -2  13   52.47    3.16
  -4  -2  13   45.39    2.24
  -4   2  13   44.06    2.82
   4  -2 -13   37.69    1.92
   4  -2 -13   35.78    2.71
   4  -2 -13   38.87    2.07
   4  -2 -13   42.56    2.54
   4  -2 -13   37.50    1.91
   4  -2 -13   41.94    2.87
   4  -2 -13   43.32    2.40
   4  -2 -13   34.08    2.13
   4  -2 -13   35.71    1.62
   4   2 -13   38.22    2.03
   4   2 -13   35.34    2.79
   4   2 -13   42.03    2.89
  -4  -2  12   55.23    2.41
  -4   2  12   48.20    2.04
   4  -2 -12   51.58    2.16
   4  -2 -12   40.35    1.93
   4  -2 -12   44.13    2.77
   4  -2 -12   51.92    2.34
   4  -2 -12   47.61    2.00
   4  -2 -12   48.15    2.73
   4  -2 -12   45.93    2.07
   4  -2 -12   56.42    2.62
   4  -2 -12   44.66    2.33
   4  -2 -12   45.71    1.75
   4   2 -12   49.26    2.24
   4   2 -12   49.12    2.10
  -4  -2  11   17.53    1.87
  -4   2  11   15.82    1.40
   4  -2 -11   14.66    1.50
   4  -2 -11   13.22    1.43
   4  -2 -11   15.47    1.60
   4  -2 -11   15.08    1.79
   4  -2 -11   14.84    1.40
   4  -2 -11   13.55    1.45
   4  -2 -11   12.62    1.38
   4  -2 -11   21.81    1.81
   4  -2 -11   16.41    1.83
   4  -2 -11   13.60    1.19
   4   2 -11   18.47    1.78
   4   2 -11   17.18    1.58
  -4  -2  10   28.55    1.82
  -4  -2  10   25.60    1.93
  -4   2  10   23.10    1.48
   4  -2 -10   19.91    1.43
   4  -2 -10   21.49    1.52
   4  -2 -10   24.00    2.36
   4  -2 -10   22.84    1.85
   4  -2 -10   21.49    1.43
   4  -2 -10   19.46    1.44
   4  -2 -10   22.97    1.87
   4  -2 -10   22.58    1.89
   4  -2 -10   22.19    1.22
   4   2 -10   26.25    1.84
   4   2 -10   26.07    1.93
   4   2 -10   24.30    1.65
  -4  -2   9    0.83    0.83
  -4  -2   9    1.09    0.78
  -4  -2   9   -0.09    0.87
  -4   2   9    0.22    0.74
   4  -2  -9    0.14    0.72
   4  -2  -9    0.45    0.71
   4  -2  -9    0.97    0.96
   4  -2  -9    0.97    0.76
   4  -2  -9    0.01    0.68
   4  -2  -9    1.22    0.89
   4  -2  -9    0.57    0.47
   4  -2  -9    1.59    0.73
   4   2  -9    0.69    0.84
   4   2  -9    0.51    0.95
   4   2  -9   -0.24    0.74
   4   2  -9    0.25    0.84
  -4  -2   8   25.92    1.47
  -4  -2   8   23.52    1.37
  -4  -2   8   11.76    0.87
  -4  -2   8   22.95    1.25
  -4  -2   8   22.69    1.69
  -4   2   8   20.52    1.34
   4  -2  -8   19.78    1.28
   4  -2  -8   21.71    1.49
   4  -2  -8   19.46    1.30
   4  -2  -8   21.09    1.24
   4  -2  -8   20.73    1.02
   4  -2  -8   21.43    1.33
   4   2  -8   22.06    1.45
   4   2  -8   25.59    1.53
   4   2  -8   23.41    1.41
   4   2  -8   25.02    1.45
  -4  -2   7    3.49    0.75
  -4  -2   7    4.04    0.89
  -4  -2   7    3.87    0.70
  -4  -2   7    3.33    0.64
  -4  -2   7    5.05    0.82
  -4   2   7    3.44    0.66
  -4   2   7    2.79    0.70
   4  -2  -7    2.80    0.69
   4  -2  -7    3.24    0.75
   4  -2  -7    4.26    0.68
   4  -2  -7    4.35    0.77
   4  -2  -7    2.08    0.56
   4  -2  -7    2.12    0.30
   4  -2  -7    2.75    0.65
   4   2  -7    3.82    0.79
   4   2  -7    3.38    0.71
   4   2  -7    3.42    0.82
   4   2  -7    4.05    0.77
  -4  -2   6   35.28    1.18
  -4  -2   6   39.94    1.45
  -4  -2   6   39.72    1.47
  -4  -2   6   25.76    1.03
  -4  -2   6   37.82    1.42
  -4   2   6   30.24    1.12
   4  -2  -6   30.84    1.48
   4  -2  -6   30.29    1.28
   4  -2  -6   32.52    1.14
   4  -2  -6   28.90    1.18
   4  -2  -6   23.70    0.60
   4  -2  -6   32.85    1.34
   4   2  -6   33.55    1.14
   4   2  -6   32.49    1.25
   4   2  -6   27.20    1.15
   4   2  -6   38.14    1.57
  -4  -2   5   28.50    1.09
  -4  -2   5   30.08    1.27
  -4  -2   5   29.12    1.32
  -4  -2   5   24.67    1.16
  -4   2   5   21.11    0.93
   4  -2  -5   21.96    1.23
   4  -2  -5   23.29    1.11
   4  -2  -5   21.06    1.00
   4  -2  -5   18.08    0.43
   4  -2  -5   22.36    1.14
   4   2  -5   24.02    1.14
   4   2  -5   23.52    1.03
   4   2  -5   27.35    1.37
  -4  -2   4   29.48    1.06
  -4  -2   4   27.52    1.31
  -4  -2   4   30.59    1.27
  -4  -2   4   29.71    1.30
  -4  -2   4   26.38    1.15
  -4   2   4   25.15    0.98
   4  -2  -4   23.53    1.28
   4  -2  -4   23.25    1.08
   4  -2  -4   20.77    0.96
   4  -2  -4   24.32    1.14
   4   2  -4   24.77    1.10
   4   2  -4   23.07    1.00
   4   2  -4   28.86    1.27
  -4  -2   3   61.57    1.44
  -4  -2   3   63.85    1.68
  -4  -2   3   61.79    1.57
  -4  -2   3   57.94    1.53
  -4   2   3   55.62    1.39
   4  -2  -3   48.63    1.44
   4  -2  -3   51.73    1.35
   4  -2  -3   46.07    1.29
   4  -2  -3   50.69    1.45
   4   2  -3   54.28    1.51
   4   2  -3   56.89    1.45
   4   2  -3   59.48    1.64
  -4  -2   2  141.24    2.12
  -4  -2   2  140.42    2.23
  -4  -2   2  145.19    2.27
  -4  -2   2  128.65    2.12
  -4  -2   2  118.18    1.74
  -4   2   2  120.84    1.97
  -4   2   2  126.61    1.90
   4  -2  -2  112.34    1.91
   4  -2  -2  123.31    1.87
   4  -2  -2  102.47    1.77
   4  -2  -2  112.18    2.00
   4   2  -2  124.10    2.10
   4   2  -2  115.56    1.96
   4   2  -2  132.87    2.17
  -4  -2   1   99.04    1.82
  -4  -2   1   92.76    1.86
  -4  -2   1  101.30    1.97
  -4  -2   1  101.23    1.97
  -4  -2   1   90.77    1.82
  -4  -2   1   95.07    1.57
  -4   2   1   82.72    1.67
  -4   2   1   89.91    1.76
   4  -2  -1   79.97    1.65
   4  -2  -1   88.04    1.73
   4  -2  -1   70.49    1.44
   4  -2  -1   78.81    1.72
   4   2  -1   85.64    1.79
   4   2  -1   84.98    1.69
   4   2  -1   76.79    1.43
  -4  -2   0  128.38    2.10
  -4  -2   0  126.36    2.16
  -4  -2   0  139.52    2.25
  -4  -2   0  132.90    2.22
  -4  -2   0  138.33    2.24
  -4  -2   0  116.72    1.99
  -4  -2   0  121.45    1.79
  -4   2   0  120.84    2.05
   4  -2   0  104.04    1.90
   4  -2   0  126.20    2.08
   4  -2   0   98.87    1.65
   4  -2   0   97.23    0.99
   4  -2   0  109.27    2.04
   4   2   0  116.25    2.09
   4   2   0  114.56    1.96
   4   2   0   98.98    1.73
  -4  -2  -1  257.87    3.03
  -4  -2  -1  238.13    2.95
  -4  -2  -1  269.90    3.13
  -4  -2  -1  254.65    2.97
  -4  -2  -1  268.54    3.11
  -4  -2  -1  218.55    2.63
  -4  -2  -1  244.87    2.59
  -4   2  -1  230.87    2.55
  -4   2  -1  244.95    2.99
   4  -2   1  198.59    2.67
   4  -2   1  267.73    3.09
   4  -2   1  186.41    1.63
   4  -2   1  207.81    2.77
   4   2   1  199.55    2.65
   4   2   1  217.35    2.83
   4   2   1  216.03    2.70
   4   2   1  190.53    2.49
  -4  -2  -2  135.51    2.30
  -4  -2  -2  128.43    2.29
  -4  -2  -2  147.43    2.50
  -4  -2  -2  135.74    2.32
  -4  -2  -2  147.79    2.50
  -4  -2  -2  116.23    1.97
  -4  -2  -2  119.60    1.90
  -4   2  -2  119.97    2.00
  -4   2  -2  123.53    2.26
   4  -2   2   99.70    1.98
   4  -2   2  137.78    2.37
   4  -2   2   93.12    1.34
   4  -2   2  111.25    2.15
   4   2   2  109.88    2.16
   4   2   2  118.43    2.22
   4   2   2  103.03    1.98
  -4  -2  -3    7.98    0.76
  -4  -2  -3    8.58    0.97
  -4  -2  -3    9.53    1.13
  -4  -2  -3    6.33    0.63
  -4  -2  -3    8.96    1.01
  -4  -2  -3    9.03    1.11
  -4  -2  -3    7.88    0.63
  -4   2  -3    6.15    0.71
  -4   2  -3   10.23    1.06
   4  -2   3    6.07    0.69
   4  -2   3    9.25    1.04
   4  -2   3    6.17    0.51
   4  -2   3    7.17    0.83
   4   2   3    8.68    0.92
   4   2   3    7.98    0.98
   4   2   3    7.54    0.69
   4   2   3    6.51    0.74
  -4  -2  -4   51.31    1.65
  -4  -2  -4   48.88    1.58
  -4  -2  -4   48.04    1.60
  -4  -2  -4   54.66    1.79
  -4  -2  -4   50.24    1.63
  -4  -2  -4   55.28    1.78
  -4   2  -4   39.15    1.42
  -4   2  -4   46.69    1.68
   4  -2   4   29.30    1.24
   4  -2   4   53.86    1.77
   4  -2   4   38.66    1.52
   4   2   4   49.68    1.86
   4   2   4   44.58    1.52
   4   2   4   33.17    1.22
   4   2   4   36.05    1.39
  -4  -2  -5   24.32    1.34
  -4  -2  -5   17.77    1.07
  -4  -2  -5   22.57    1.27
  -4  -2  -5   25.27    1.46
  -4  -2  -5   22.63    1.29
  -4  -2  -5   25.50    1.44
  -4   2  -5   17.11    1.12
  -4   2  -5   21.17    1.34
   4  -2   5   23.88    1.43
   4  -2   5   22.28    1.65
   4  -2   5   21.43    1.22
   4  -2   5   15.72    1.19
   4   2   5   21.16    1.47
  -4  -2  -6    5.37    1.08
  -4  -2  -6    6.83    1.00
  -4  -2  -6    9.29    1.26
  -4  -2  -6    9.25    1.22
  -4   2  -6    5.41    1.03
  -4   2  -6    5.58    0.96
  -4   2  -6    5.90    0.98
   4  -2   6    6.97    1.04
   4  -2   6   12.19    1.38
   4  -2   6    6.90    0.89
   4  -2   6    4.68    0.97
   4   2   6    8.38    1.20
   4   2   6    5.90    1.12
  -4  -2  -7    2.15    1.01
  -4  -2  -7    3.14    1.06
  -4  -2  -7    2.52    0.99
  -4   2  -7    3.46    1.06
  -4   2  -7    2.55    0.96
  -4   2  -7    1.50    0.79
   4  -2   7    2.16    1.11
   4  -2   7    3.36    1.42
   4  -2   7    2.56    0.96
   4  -2   7    2.81    1.05
   4  -2   7    0.63    0.73
   4   2   7    2.68    1.07
   4   2   7    1.06    1.01
  -4  -2  -8    5.76    1.25
  -4  -2  -8    5.70    1.32
  -4  -2  -8    4.10    1.09
  -4   2  -8    7.65    1.34
  -4   2  -8    5.20    1.13
   4  -2   8    3.34    1.21
   4  -2   8    5.45    1.46
   4  -2   8    1.09    0.74
   4   2   8    4.50    1.17
   4   2   8    4.86    1.22
  -4  -2  -9    4.25    1.11
  -4  -2  -9    8.61    1.51
  -4  -2  -9    8.19    1.53
  -4  -2  -9    5.28    1.16
  -4   2  -9    7.42    1.35
  -4   2  -9    8.80    1.32
   4  -2   9    6.60    1.32
   4  -2   9   12.49    1.75
   4  -2   9    5.81    1.15
   4   2   9    4.35    1.09
   4   2   9    7.59    1.46
  -4  -2 -10    8.50    1.29
  -4  -2 -10   10.45    1.59
  -4  -2 -10    5.59    1.29
  -4  -2 -10    9.48    1.31
  -4   2 -10    9.57    1.53
  -4   2 -10    7.07    1.18
  -4   2 -10    6.76    1.09
   4  -2  10    5.07    1.21
   4  -2  10   11.66    1.62
   4   2  10    3.09    1.00
   4   2  10    8.46    1.48
  -4  -2 -11    5.40    1.52
   4  -2  11    2.68    1.11
   4  -2  11    5.04    1.35
   4   2  11    2.74    1.23
  -4  -2 -12    2.64    1.23
   4  -2  12    2.96    1.09
   4   2  12    1.01    1.06
  -4  -2 -13    1.71    1.08
  -4  -2 -14    9.50    1.17
   4  -3 -16    1.32    0.83
  -4  -3  15    1.44    1.01
   4  -3 -15    0.89    0.97
   4  -3 -15    0.34    0.79
   4  -3 -15    0.58    0.93
   4   3 -15    3.39    1.11
   4   3 -15    0.44    0.95
  -4  -3  14   18.32    1.91
  -4  -3  14   11.69    1.28
  -4   3  14   16.01    1.82
  -4   3  14   16.38    1.60
   4  -3 -14   13.17    1.62
   4  -3 -14   13.58    1.28
   4  -3 -14   18.04    1.79
   4  -3 -14   15.77    1.93
   4  -3 -14   16.07    1.83
   4  -3 -14   14.93    1.60
   4  -3 -14   12.94    1.44
   4  -3 -14   11.94    0.90
   4   3 -14   17.74    1.92
   4   3 -14   15.91    1.70
  -4  -3  13    3.66    1.47
  -4  -3  13    4.76    1.40
  -4  -3  13    4.23    1.10
  -4   3  13    6.45    1.37
   4  -3 -13    3.63    1.00
   4  -3 -13    3.58    1.27
   4  -3 -13    3.57    1.09
   4  -3 -13    4.30    1.35
   4  -3 -13    3.11    1.23
   4  -3 -13    4.51    1.31
   4  -3 -13    3.28    1.19
   4  -3 -13    4.75    1.31
   4  -3 -13    2.09    0.64
   4   3 -13    3.62    1.38
  -4  -3  12   12.32    1.72
  -4  -3  12   13.22    1.77
  -4  -3  12   11.24    1.44
   4  -3 -12   11.05    1.28
   4  -3 -12   11.65    1.42
   4  -3 -12   13.62    1.63
   4  -3 -12   15.14    1.67
   4  -3 -12   11.40    1.49
   4  -3 -12   12.66    1.66
   4  -3 -12   12.62    1.58
   4  -3 -12   14.57    1.61
   4  -3 -12   12.19    1.61
   4  -3 -12   10.73    1.02
   4   3 -12    8.69    1.24
   4   3 -12    2.62    1.20
   4   3 -12   13.66    1.78
  -4  -3  11    2.69    1.57
  -4  -3  11    1.02    1.53
  -4  -3  11    2.74    1.19
   4  -3 -11    1.11    0.89
   4  -3 -11    2.47    1.07
   4  -3 -11    3.59    1.29
   4  -3 -11    3.72    1.30
   4  -3 -11    4.11    1.42
   4  -3 -11    2.26    1.27
   4  -3 -11    4.09    1.08
   4  -3 -11    2.64    1.17
   4  -3 -11    1.90    1.18
   4  -3 -11    2.95    0.67
   4   3 -11    3.64    1.20
   4   3 -11    1.94    1.20
   4   3 -11    3.18    1.03
   4   3 -11    4.26    1.66
   4   3 -11    1.77    1.17
  -4  -3  10   52.64    2.28
  -4  -3  10   46.27    2.08
  -4  -3  10   44.78    2.32
  -4   3  10   39.55    1.84
   4  -3 -10   39.20    1.91
   4  -3 -10   34.22    1.89
   4  -3 -10   43.47    2.67
   4  -3 -10   38.45    2.31
   4  -3 -10   33.24    1.79
   4  -3 -10   39.14    2.36
   4  -3 -10   38.94    2.76
   4  -3 -10   38.32    2.43
   4  -3 -10   36.69    2.22
   4  -3 -10   36.95    1.39
   4   3 -10   42.74    2.14
   4   3 -10   47.03    2.28
   4   3 -10   39.22    1.93
   4   3 -10   42.98    2.17
  -4  -3   9    8.64    1.33
  -4  -3   9    5.17    1.05
  -4  -3   9    5.26    0.91
  -4  -3   9    9.73    1.43
  -4  -3   9   11.83    1.50
  -4   3   9    6.37    1.06
   4  -3  -9    9.37    1.34
   4  -3  -9   11.55    1.50
   4  -3  -9   12.12    1.57
   4  -3  -9    5.87    1.11
   4  -3  -9    7.70    1.47
   4  -3  -9    7.60    1.10
   4  -3  -9    9.90    1.41
   4  -3  -9   12.46    1.55
   4  -3  -9    6.65    0.83
   4   3  -9    6.50    1.19
   4   3  -9   12.32    1.58
   4   3  -9    5.87    1.11
   4   3  -9    5.86    1.14
  -4  -3   8    9.18    1.37
  -4  -3   8    7.62    1.21
  -4  -3   8    9.77    1.28
  -4  -3   8    8.50    1.17
  -4  -3   8    8.08    1.28
  -4  -3   8    7.62    0.95
  -4   3   8    3.81    0.86
   4  -3  -8    9.05    1.28
   4  -3  -8   10.68    1.43
   4  -3  -8    9.83    1.39
   4  -3  -8   10.09    1.35
   4  -3  -8    5.17    1.35
   4  -3  -8    7.18    1.19
   4  -3  -8    7.61    1.23
   4  -3  -8    6.61    0.79
   4  -3  -8    4.61    0.87
   4   3  -8    7.47    1.23
   4   3  -8    6.30    1.17
   4   3  -8    6.95    1.19
   4   3  -8    8.32    1.24
  -4  -3   7    7.09    1.14
  -4  -3   7    7.97    1.29
  -4  -3   7    9.55    1.34
  -4  -3   7    8.74    1.21
  -4  -3   7    7.20    1.09
  -4  -3   7    5.83    1.15
  -4  -3   7    7.88    0.97
  -4   3   7    5.84    0.96
   4  -3  -7    5.80    1.07
   4  -3  -7    6.60    1.31
   4  -3  -7    5.57    1.19
   4  -3  -7    6.99    1.13
   4  -3  -7    6.82    1.28
   4  -3  -7    8.84    1.34
   4  -3  -7    5.53    0.58
   4  -3  -7    6.36    0.98
   4   3  -7    7.25    1.18
   4   3  -7    8.25    1.24
  -4  -3   6   14.50    1.53
  -4  -3   6   16.30    1.51
  -4  -3   6   17.35    1.45
  -4  -3   6   14.55    1.28
  -4  -3   6   14.63    1.15
  -4   3   6   12.74    1.21
   4  -3  -6   13.36    1.30
   4  -3  -6   13.86    1.41
   4  -3  -6   12.31    1.16
   4  -3  -6   12.39    1.33
   4  -3  -6   12.14    0.71
   4  -3  -6   11.47    1.18
   4   3  -6   12.47    1.55
   4   3  -6   12.56    1.42
  -4  -3   5   21.59    1.59
  -4  -3   5   15.43    1.04
  -4  -3   5   23.15    1.48
  -4  -3   5   24.13    1.52
  -4  -3   5   21.47    1.37
  -4  -3   5   22.77    1.24
   4  -3  -5   17.03    1.40
   4  -3  -5   17.87    1.62
   4  -3  -5   15.18    1.74
   4  -3  -5   17.01    0.69
   4  -3  -5   16.85    1.18
   4   3  -5   20.59    1.59
   4   3  -5   14.45    0.99
   4   3  -5   21.19    1.52
  -4  -3   4   17.28    1.48
  -4  -3   4   12.89    0.97
  -4  -3   4   17.47    1.42
  -4  -3   4   17.05    1.34
  -4  -3   4   18.65    1.41
  -4  -3   4   14.69    1.16
  -4  -3   4   17.95    1.10
   4  -3  -4   12.95    1.17
   4  -3  -4   14.66    1.65
   4  -3  -4   12.65    0.56
   4  -3  -4   14.52    1.17
   4   3  -4   14.17    1.09
   4   3  -4   17.21    1.39
  -4  -3   3   20.24    1.49
  -4  -3   3   16.75    1.06
  -4  -3   3   21.51    1.46
  -4  -3   3   19.86    1.37
  -4  -3   3   22.08    1.45
  -4  -3   3   16.32    1.21
  -4  -3   3   18.92    1.08
   4  -3  -3   15.14    0.54
   4  -3  -3   15.09    1.15
   4   3  -3   17.27    1.18
   4   3  -3   18.32    1.38
  -4  -3   2    8.59    1.04
  -4  -3   2    4.85    0.72
  -4  -3   2   12.36    1.27
  -4  -3   2   10.29    1.15
  -4  -3   2   11.14    1.14
  -4  -3   2    6.90    0.93
  -4  -3   2    8.33    0.89
  -4   3   2    6.16    0.69
   4  -3  -2    4.58    0.73
   4  -3  -2    6.71    0.45
   4  -3  -2    6.09    0.81
   4   3  -2    6.33    0.90
   4   3  -2    9.64    1.11
  -4  -3   1    5.99    0.88
  -4  -3   1    7.94    0.85
  -4  -3   1    9.88    1.13
  -4  -3   1   12.29    1.27
  -4  -3   1    6.26    0.89
  -4  -3   1   11.21    1.17
  -4  -3   1    7.31    0.94
  -4  -3   1    8.11    0.90
  -4   3   1    6.24    0.70
   4  -3  -1    4.53    0.73
   4  -3  -1    6.76    0.51
   4  -3  -1    7.13    0.90
   4   3  -1    9.07    1.08
  -4  -3   0   17.04    1.42
  -4  -3   0   13.89    0.99
  -4  -3   0   15.33    1.26
  -4  -3   0   17.95    1.33
  -4  -3   0   16.65    1.32
  -4  -3   0   18.48    1.32
  -4  -3   0   13.39    1.06
  -4  -3   0   18.28    1.07
  -4   3   0   13.17    1.06
   4  -3   0   14.96    1.15
   4  -3   0   15.23    1.57
   4  -3   0   12.52    1.05
   4   3   0   14.71    1.22
  -4  -3  -1    6.21    1.01
  -4  -3  -1    2.22    0.61
  -4  -3  -1    5.03    1.03
  -4  -3  -1    4.45    0.90
  -4  -3  -1    7.68    1.12
  -4  -3  -1    7.33    1.06
  -4  -3  -1    7.38    1.10
  -4  -3  -1    5.29    0.70
  -4   3  -1    3.53    0.82
   4  -3   1    3.77    0.84
   4  -3   1    6.45    1.16
   4  -3   1    5.31    0.87
   4   3   1    2.45    0.79
  -4  -3  -2   13.87    1.31
  -4  -3  -2   11.09    1.30
  -4  -3  -2   12.71    1.25
  -4  -3  -2   13.64    1.39
  -4  -3  -2   10.75    1.25
  -4  -3  -2   12.97    1.33
  -4  -3  -2   12.65    1.35
  -4  -3  -2   12.11    1.02
  -4   3  -2    9.88    1.14
   4  -3   2   11.54    1.20
   4  -3   2   12.91    1.37
   4  -3   2   11.10    1.08
   4   3   2    9.98    1.21
  -4  -3  -3   27.59    1.69
  -4  -3  -3   24.08    1.83
  -4  -3  -3   22.58    1.48
  -4  -3  -3   25.36    1.57
  -4  -3  -3   23.39    1.54
  -4  -3  -3   24.58    1.98
  -4  -3  -3   24.90    1.54
  -4  -3  -3   25.58    1.30
  -4   3  -3   20.87    1.37
   4  -3   3   24.14    1.47
   4  -3   3   22.59    1.82
   4  -3   3   19.21    1.35
   4   3   3   21.52    1.49
   4   3   3   21.07    1.41
  -4  -3  -4   16.75    1.55
  -4  -3  -4   17.41    1.78
  -4  -3  -4   15.64    1.37
  -4  -3  -4   18.94    1.59
  -4  -3  -4   16.87    1.45
  -4  -3  -4   19.05    1.98
  -4  -3  -4   19.43    1.58
  -4  -3  -4   18.84    1.20
  -4   3  -4   15.28    1.39
   4  -3   4   21.86    2.06
   4  -3   4   16.67    1.43
   4  -3   4   16.65    1.79
   4  -3   4   14.04    1.31
   4   3   4   16.74    1.51
   4   3   4   16.35    1.40
  -4  -3  -5  102.62    2.70
  -4  -3  -5   98.97    2.87
  -4  -3  -5  106.99    2.83
  -4  -3  -5   96.44    3.12
  -4  -3  -5  103.00    2.69
  -4  -3  -5  109.18    3.06
  -4  -3  -5  108.66    2.84
  -4  -3  -5  102.75    2.33
  -4   3  -5   88.26    2.51
   4  -3   5  118.75    3.29
   4  -3   5   98.33    2.63
   4  -3   5  104.89    2.96
   4  -3   5   69.75    2.22
   4   3   5   91.32    2.56
   4   3   5   91.12    2.52
  -4  -3  -6    7.72    1.19
  -4  -3  -6   10.36    1.47
  -4  -3  -6    8.30    1.22
  -4  -3  -6    9.21    1.35
  -4  -3  -6   10.93    1.59
  -4  -3  -6    8.73    1.22
  -4  -3  -6   13.21    1.54
  -4  -3  -6    5.88    1.05
  -4  -3  -6   10.71    1.13
  -4   3  -6    5.67    1.09
   4  -3   6   11.75    1.64
   4  -3   6    7.81    1.21
   4  -3   6    8.92    1.42
   4  -3   6    9.49    1.41
   4  -3   6    5.90    1.04
   4   3   6    9.60    1.38
   4   3   6   11.69    1.42
  -4  -3  -7    3.35    1.07
  -4  -3  -7    6.07    1.36
  -4  -3  -7    2.85    1.03
  -4  -3  -7    4.35    1.15
  -4  -3  -7    5.74    1.41
  -4  -3  -7    4.15    1.38
  -4  -3  -7    3.71    1.40
  -4  -3  -7    3.23    1.02
  -4  -3  -7    2.21    1.08
  -4  -3  -7    3.10    1.03
  -4  -3  -7    2.83    0.71
   4  -3   7    7.44    1.59
   4  -3   7    4.92    1.31
   4  -3   7    6.85    1.45
   4  -3   7    3.59    1.01
   4   3   7    6.32    1.29
   4   3   7    1.68    0.84
  -4  -3  -8    7.00    1.13
  -4  -3  -8   10.02    1.46
  -4  -3  -8    5.30    1.12
  -4  -3  -8   11.20    1.60
  -4  -3  -8   10.06    1.60
  -4  -3  -8   11.45    1.57
  -4  -3  -8    5.88    1.15
  -4  -3  -8    7.58    1.25
  -4  -3  -8   10.31    1.16
   4  -3   8   13.26    1.76
   4  -3   8    9.81    1.47
   4  -3   8   15.97    1.71
   4   3   8    8.30    1.36
   4   3   8    8.67    1.32
  -4  -3  -9    1.24    1.07
  -4  -3  -9    2.46    1.45
  -4  -3  -9    2.01    1.26
  -4  -3  -9    2.72    1.26
  -4  -3  -9    0.80    0.58
   4  -3   9    3.70    1.45
   4  -3   9    2.90    1.26
   4  -3   9    1.24    1.16
   4   3   9    1.48    1.13
  -4  -3 -10   10.65    1.56
  -4  -3 -10    8.36    1.35
  -4   3 -10    8.41    1.39
   4  -3  10   13.48    1.66
   4   3  10    8.56    1.37
   4   3  10    6.47    1.17
  -4  -3 -11    3.02    1.19
  -4  -3 -11    4.42    1.13
  -4   3 -11    2.95    1.09
   4  -3  11    6.93    1.28
   4   3  11    3.02    1.05
  -4  -3 -12   13.77    1.57
  -4  -4  13    6.06    1.11
   4  -4 -13    5.33    1.04
   4  -4 -13    2.37    0.83
   4   4 -13    7.66    1.28
   4   4 -13    3.34    0.85
  -4  -4  12   12.99    1.48
  -4  -4  12    7.08    1.23
   4  -4 -12    5.46    1.08
   4  -4 -12    8.52    1.18
   4  -4 -12    8.64    1.14
   4   4 -12    5.64    1.11
  -4  -4  11   13.88    1.65
  -4  -4  11    8.21    1.36
  -4  -4  11    3.14    0.89
  -4  -4  11    6.97    0.89
  -4  -4  11    6.28    1.11
   4  -4 -11    6.06    1.20
   4  -4 -11    7.47    1.30
   4  -4 -11    5.87    1.24
   4  -4 -11    4.32    1.11
   4  -4 -11    7.28    1.30
   4  -4 -11    5.55    0.54
   4   4 -11    7.89    1.36
  -4  -4  10    5.04    1.46
  -4  -4  10    2.46    1.37
  -4  -4  10    0.97    0.96
  -4  -4  10    3.95    0.83
  -4  -4  10    1.58    1.06
   4  -4 -10    2.98    1.21
   4  -4 -10    3.12    1.23
   4  -4 -10    2.13    1.19
   4  -4 -10    0.43    1.03
   4  -4 -10    2.81    1.09
   4  -4 -10    2.25    0.41
  -4  -4   9   16.45    1.83
  -4  -4   9   18.67    2.25
  -4  -4   9   15.86    1.75
  -4  -4   9   13.05    1.60
  -4  -4   9   17.03    1.25
  -4  -4   9   20.61    2.19
   4  -4  -9   15.49    1.64
   4  -4  -9   16.19    1.73
   4  -4  -9   18.25    1.81
   4  -4  -9   16.71    1.57
   4  -4  -9   12.73    1.52
   4   4  -9   14.50    1.48
  -4  -4   8   28.09    2.08
  -4  -4   8   24.05    1.82
  -4  -4   8   29.80    2.47
  -4  -4   8   30.11    2.61
  -4  -4   8   22.96    1.68
  -4  -4   8   26.56    1.43
  -4  -4   8   27.34    2.28
   4  -4  -8   18.03    1.53
   4  -4  -8   21.56    1.84
   4  -4  -8   21.96    2.49
   4  -4  -8   25.09    2.06
   4  -4  -8   20.57    1.87
   4   4  -8   23.18    1.74
   4   4  -8   19.79    1.80
   4   4  -8   23.34    1.78
  -4  -4   7   24.20    1.79
  -4  -4   7   26.15    2.03
  -4  -4   7   28.56    2.57
  -4  -4   7   28.15    2.64
  -4  -4   7   21.75    1.68
  -4  -4   7   26.12    1.41
  -4  -4   7   30.13    2.34
   4  -4  -7   16.24    1.50
   4  -4  -7   18.60    1.85
   4  -4  -7   16.40    1.62
   4   4  -7   23.21    1.81
   4   4  -7   19.70    1.64
   4   4  -7   20.52    1.74
  -4  -4   6    3.14    1.12
  -4  -4   6    2.33    1.30
  -4  -4   6    2.69    1.10
  -4  -4   6    3.37    1.46
  -4  -4   6    2.90    1.07
  -4  -4   6    2.90    0.77
  -4  -4   6    2.34    1.20
   4   4  -6    2.56    1.15
   4   4  -6    3.15    1.12
  -4  -4   5   22.22    1.76
  -4  -4   5   25.22    2.07
  -4  -4   5   25.51    1.80
  -4  -4   5   24.30    1.75
  -4  -4   5   24.01    1.33
  -4  -4   5   25.24    2.24
   4   4  -5   21.28    1.77
   4   4  -5   21.41    1.74
  -4  -4   4    6.58    1.21
  -4  -4   4    6.92    1.38
  -4  -4   4    8.98    1.37
  -4  -4   4    8.79    1.34
  -4  -4   4    6.76    0.84
  -4  -4   4    7.28    1.38
   4   4  -4    6.45    1.22
   4   4  -4    4.71    1.09
  -4  -4   3   23.88    1.79
  -4  -4   3   19.18    2.06
  -4  -4   3   21.52    1.71
  -4  -4   3   20.57    1.65
  -4  -4   3   23.21    1.71
  -4  -4   3   18.67    1.40
  -4  -4   3   23.53    1.29
  -4  -4   3   19.94    2.13
   4   4  -3   19.52    1.65
  -4  -4   2    9.58    1.39
  -4  -4   2    8.46    1.47
  -4  -4   2    5.09    1.18
  -4  -4   2    6.09    1.19
  -4  -4   2    8.19    1.27
  -4  -4   2    6.33    1.10
  -4  -4   2    7.81    0.87
  -4  -4   2    5.22    1.28
   4   4  -2    5.26    1.07
   4   4  -2    5.36    1.13
  -4  -4   1   42.30    2.09
  -4  -4   1   43.11    2.26
  -4  -4   1   45.82    2.10
  -4  -4   1   37.64    1.94
  -4  -4   1   43.15    2.42
  -4  -4   1   43.12    2.08
  -4  -4   1   45.41    1.56
   4   4  -1   31.31    1.68
   4   4  -1   34.74    1.91
  -4  -4   0   15.55    1.64
  -4  -4   0   16.84    1.99
  -4  -4   0   16.68    1.60
  -4  -4   0   13.33    1.49
  -4  -4   0   16.90    2.07
  -4  -4   0   14.97    1.59
  -4  -4   0   15.56    1.13
   4   4   0   11.52    1.34
   4   4   0   14.39    1.51
  -4  -4  -1    7.60    1.27
  -4  -4  -1    6.21    1.24
  -4  -4  -1    4.01    1.12
  -4  -4  -1    6.51    1.31
  -4  -4  -1    6.01    1.22
  -4  -4  -1    7.65    1.31
  -4  -4  -1    5.48    1.23
  -4  -4  -1    8.59    1.32
  -4  -4  -1    7.09    0.84
   4  -4   1    5.62    1.26
   4   4   1    3.27    1.08
  -4  -4  -2    7.55    1.26
  -4  -4  -2    5.26    1.26
  -4  -4  -2    3.24    0.99
  -4  -4  -2    9.62    1.46
  -4  -4  -2    6.16    1.50
  -4  -4  -2   12.63    1.69
  -4  -4  -2    5.89    1.21
  -4  -4  -2    5.08    1.24
  -4  -4  -2    6.33    1.15
  -4  -4  -2    6.39    0.80
   4  -4   2    8.04    1.41
   4  -4   2    5.31    0.57
   4  -4   2    9.43    1.46
   4   4   2    2.60    0.94
  -4  -4  -3    4.08    1.07
  -4  -4  -3    6.29    1.38
  -4  -4  -3    2.30    0.91
  -4  -4  -3    3.98    1.09
  -4  -4  -3    7.23    1.42
  -4  -4  -3    7.37    1.45
  -4  -4  -3    3.19    1.05
  -4  -4  -3    8.76    1.55
  -4  -4  -3    5.46    1.30
  -4  -4  -3    2.91    0.95
  -4  -4  -3    6.01    0.80
   4  -4   3    4.93    1.44
   4  -4   3    5.52    1.27
   4  -4   3    7.08    1.33
   4   4   3    2.54    0.93
  -4  -4  -4    6.80    1.21
  -4  -4  -4    4.15    1.29
  -4  -4  -4    4.68    1.11
  -4  -4  -4    6.70    1.47
  -4  -4  -4    6.08    1.45
  -4  -4  -4    7.29    1.53
  -4  -4  -4    5.65    1.32
  -4  -4  -4    2.39    0.95
  -4  -4  -4    5.49    0.78
   4  -4   4    6.53    1.45
   4  -4   4    4.65    1.21
   4  -4   4    8.40    1.45
  -4  -4  -5    6.10    1.18
  -4  -4  -5    3.44    1.26
  -4  -4  -5    4.37    1.09
  -4  -4  -5    8.16    1.48
  -4  -4  -5    7.18    1.51
  -4  -4  -5    3.99    1.30
  -4  -4  -5    4.74    1.37
  -4  -4  -5    7.00    1.33
  -4  -4  -5    4.33    0.72
   4  -4   5    7.52    1.52
   4  -4   5    2.38    1.11
   4  -4   5    8.09    1.47
  -4  -4  -6    7.12    1.25
  -4  -4  -6    5.72    1.35
  -4  -4  -6    9.62    1.53
  -4  -4  -6    7.12    1.55
  -4  -4  -6    6.99    1.42
  -4  -4  -6    7.45    1.46
  -4  -4  -6    3.27    1.17
  -4  -4  -6    5.23    0.78
   4  -4   6    7.77    1.56
   4  -4   6    4.60    1.12
   4  -4   6    6.73    1.34
  -4  -4  -7    4.34    1.04
  -4  -4  -7    4.24    1.16
  -4  -4  -7    1.91    1.19
  -4  -4  -7    2.81    1.31
  -4  -4  -7    3.27    1.26
  -4  -4  -7    4.87    1.31
  -4  -4  -7    4.46    1.18
  -4  -4  -7    2.98    0.66
   4  -4   7    3.77    1.35
   4  -4   7    1.88    0.97
   4  -4   7    5.53    1.28
  -4  -4  -8    1.24    0.96
  -4  -4  -8    0.46    1.05
  -4  -4  -8   -0.07    1.15
  -4  -4  -8    0.55    1.03
  -4  -4  -8    1.92    1.12
  -4  -4  -8    0.79    0.90
  -4  -4  -8    0.69    0.48
   4  -4   8    0.92    1.16
   4  -4   8    0.75    0.85
   4  -4   8    0.99    0.46
   4  -4   8    2.39    1.09
   4   4   8    1.14    1.00
  -4  -4  -9   -0.07    0.89
  -4  -4  -9   -1.00    1.02
  -4  -4  -9    0.43    0.92
  -4  -4  -9    1.12    0.95
   4  -4   9    0.29    0.96
   4  -4   9    0.57    0.95
   4   4   9    0.09    0.92
  -4  -4 -10   10.97    1.21
  -4  -5  10    7.71    1.13
  -4  -5   9    2.86    1.05
  -4  -5   9    2.03    0.94
  -4  -5   9    2.18    0.77
  -4  -5   8    7.62    1.25
  -4  -5   8    6.17    1.16
  -4  -5   8    4.72    0.92
  -4  -5   7    6.79    1.18
  -4  -5   7    7.42    1.29
  -4  -5   7    4.54    1.17
  -4  -5   7    3.36    0.90
  -4  -5   6    2.29    1.09
  -4  -5   6    1.98    1.22
  -4  -5   6    1.64    1.12
  -4  -5   6    1.06    0.44
  -4  -5   6    1.61    0.94
  -4  -5   5    6.72    1.28
  -4  -5   5    9.24    1.42
  -4  -5   5    7.75    1.32
  -4  -5   5    6.58    0.68
  -4  -5   5    7.18    1.17
  -4  -5   4   14.10    1.67
  -4  -5   4   16.86    1.94
  -4  -5   4   14.43    1.54
  -4  -5   4   11.41    0.79
  -4  -5   4   10.96    1.23
  -4  -5   3    6.25    1.29
  -4  -5   3    9.57    1.48
  -4  -5   3    5.64    1.27
  -4  -5   3    5.18    0.61
  -4  -5   3    6.17    1.07
  -4  -5   2   11.65    1.34
  -4  -5   2   15.94    1.66
  -4  -5   2   19.86    1.96
  -4  -5   2   18.49    2.00
  -4  -5   2   14.84    0.83
   4   5  -2   12.69    1.36
  -4  -5   1   10.98    1.30
  -4  -5   1    7.05    1.23
  -4  -5   1   11.24    1.37
  -4  -5   1   15.25    1.59
  -4  -5   1   10.64    1.41
  -4  -5   1    9.55    0.72
  -4  -5   0    5.01    1.12
  -4  -5   0    4.72    1.18
  -4  -5   0    4.47    1.13
  -4  -5   0    8.17    1.41
  -4  -5   0    8.27    1.39
  -4  -5   0    4.68    0.54
  -4  -5  -1    1.11    1.13
  -4  -5  -1    1.28    1.15
  -4  -5  -1    0.26    1.15
  -4  -5  -1    0.75    0.91
  -4  -5  -1   -0.14    0.36
  -4  -5  -2    8.90    1.35
  -4  -5  -2    9.06    1.41
  -4  -5  -2    7.10    1.25
  -4  -5  -2    6.74    1.11
  -4  -5  -2    7.12    0.61
  -4  -5  -3    0.32    1.01
  -4  -5  -3   -0.80    1.09
  -4  -5  -3    0.37    1.08
  -4  -5  -3    0.59    0.88
   4  -5   3    1.55    0.91
  -4  -5  -4    5.66    1.19
  -4  -5  -4    5.93    1.25
  -4  -5  -4    5.56    1.11
   4  -5   4    4.85    0.96
  -4  -5  -5    0.46    0.96
  -4  -5  -5    0.87    0.98
  -4  -5  -5    0.45    0.94
   4  -5   5    0.84    0.77
  -4  -5  -6    1.94    0.89
  -4  -5  -6    2.48    0.88
  -4  -5  -6    2.52    0.89
   4  -5   6    2.05    0.68
  -4  -5  -7    9.28    1.02
   5   0 -18    5.79    0.99
   5   0 -17   18.33    1.88
   5   0 -16    3.36    1.02
   5   0 -16    2.94    1.34
   5   0 -15    3.22    1.04
   5   0 -15    7.41    1.56
  -5   0  14    0.69    0.89
   5   0 -14    2.01    1.06
   5   0 -14    2.33    1.28
   5   0 -14    2.74    1.09
   5   0 -14    1.71    1.46
  -5   0  13    1.47    0.94
   5   0 -13    0.46    0.97
   5   0 -13    0.30    0.96
  -5   0  12   13.11    1.32
   5   0 -12   14.73    1.50
   5   0 -12   11.40    1.15
   5   0 -12   12.49    1.46
  -5   0  11    2.42    0.76
   5   0 -11    2.44    0.87
   5   0 -11    4.14    0.87
   5   0 -11    4.47    1.00
  -5   0  10    1.44    0.66
   5   0 -10    0.89    0.72
   5   0 -10    1.15    0.70
   5   0 -10    0.95    0.78
  -5   0   9    2.98    0.65
  -5   0   9    5.08    0.75
   5   0  -9    3.98    0.79
   5   0  -9    5.34    0.85
   5   0  -9    1.94    0.51
   5   0  -9    5.62    0.88
  -5   0   8   28.39    1.14
  -5   0   8   30.25    1.22
   5   0  -8   32.14    1.29
   5   0  -8   28.03    1.13
   5   0  -8   31.64    1.38
  -5   0   7  306.94    3.21
  -5   0   7  326.68    3.15
   5   0  -7  348.85    3.46
   5   0  -7  316.15    3.18
   5   0  -7  335.52    3.31
   5   0  -7  322.76    2.93
   5   0  -7  300.13    3.10
   5   0  -7  317.90    3.11
  -5   0   6   11.29    0.75
  -5   0   6   12.30    0.91
   5   0  -6   11.36    0.99
   5   0  -6   12.01    0.74
   5   0  -6   12.48    1.00
   5   0  -6   11.81    0.73
   5   0  -6   11.38    0.68
   5   0  -6   11.57    0.89
  -5   0   5    2.77    0.53
  -5   0   5    3.93    0.54
   5   0  -5    3.73    0.63
   5   0  -5    3.68    0.55
   5   0  -5    3.85    0.52
   5   0  -5    3.30    0.46
  -5   0   4    1.07    0.45
  -5   0   4    0.97    0.44
   5   0  -4    0.75    0.51
   5   0  -4    0.72    0.38
   5   0  -4    0.51    0.37
   5   0  -4    0.61    0.33
  -5   0   3   80.45    1.37
  -5   0   3   92.24    1.53
   5   0  -3   70.77    1.15
   5   0  -3   76.93    1.40
   5   0  -3   73.06    1.35
  -5   0   2   16.08    0.68
  -5   0   2   19.19    0.93
   5   0  -2   15.67    0.78
   5   0  -2   14.24    0.70
  -5   0   1   25.31    0.74
  -5   0   1   22.13    0.74
  -5   0   1   25.75    1.02
   5   0  -1   19.92    0.88
   5   0  -1   19.66    0.78
  -5   0   0   66.99    1.22
  -5   0   0   53.98    1.07
  -5   0   0   60.12    1.41
   5   0   0   50.37    1.04
   5   0   0   50.61    1.25
   5   0   0   50.32    1.19
  -5   0  -1   47.93    1.14
  -5   0  -1   40.62    0.94
  -5   0  -1   47.92    1.32
   5   0   1   37.24    0.91
   5   0   1   37.96    1.17
   5   0   1   36.49    1.08
  -5   0  -2    1.48    0.43
  -5   0  -2    1.21    0.51
   5   0   2    0.74    0.47
   5   0   2    0.65    0.35
   5   0   2    1.03    0.41
  -5   0  -3   16.03    0.86
  -5   0  -3   17.22    0.98
   5   0   3   11.71    1.16
   5   0   3   10.36    0.78
   5   0   3   14.33    0.92
  -5   0  -4    2.43    0.56
  -5   0  -4    3.93    0.73
  -5   0  -4    3.00    0.61
  -5   0  -4    2.94    0.66
   5   0   4    2.16    0.62
   5   0   4    2.43    0.60
   5   0   4    2.18    0.54
  -5   0  -5    4.90    0.75
  -5   0  -5    6.27    0.89
  -5   0  -5    3.89    0.73
  -5   0  -5    4.63    0.78
   5   0   5    3.56    0.71
   5   0   5    3.23    0.66
   5   0   5    4.19    0.68
  -5   0  -6   34.04    1.39
  -5   0  -6   45.45    1.78
  -5   0  -6   47.30    1.78
   5   0   6   40.09    2.05
   5   0   6   36.65    1.43
  -5   0  -7   24.12    1.64
  -5   0  -7   23.78    1.57
   5   0   7   21.54    1.96
   5   0   7   17.50    1.19
  -5   0  -8   62.32    2.72
  -5   0  -8   60.15    2.21
  -5   0  -8   57.38    2.15
   5   0   8   53.51    2.73
   5   0   8   53.40    2.46
   5   0   8   48.61    1.86
  -5   0  -9    0.67    1.00
  -5   0  -9    1.07    0.95
   5   0   9    0.19    1.16
   5   0   9    1.40    1.18
   5   0   9    1.20    0.82
  -5   0 -10   64.82    2.32
  -5   0 -10   62.38    2.33
   5   0  10   65.79    3.07
   5   0  10   65.00    2.54
  -5   0 -11    0.81    0.93
  -5   0 -11   -0.12    1.38
   5   0  11    0.59    1.25
   5   0  11    1.60    1.24
  -5   0 -12   -0.35    1.21
   5   0  12    0.56    1.04
   5   0  12    0.66    1.00
  -5   0 -13   19.63    1.67
   5   0  13   15.99    1.49
   5  -1 -18    7.58    1.08
   5   1 -18    6.33    0.93
  -5   1  17    0.68    0.95
   5  -1 -17    1.22    0.95
   5  -1 -17    1.07    1.05
   5   1 -17    1.28    1.09
  -5   1  16    1.70    1.11
   5  -1 -16    2.28    1.18
   5  -1 -16    0.26    1.23
   5   1 -16    1.66    1.29
  -5   1  15   36.85    2.29
   5  -1 -15   35.95    2.51
   5  -1 -15   39.75    2.36
   5  -1 -15   39.05    2.61
   5   1 -15   36.85    1.91
   5   1 -15   45.48    2.80
  -5  -1  14   45.28    2.10
  -5   1  14   46.10    2.63
   5  -1 -14   38.76    2.62
   5  -1 -14   42.65    2.68
   5  -1 -14   39.68    1.97
   5  -1 -14   44.43    2.90
   5  -1 -14   41.86    2.24
   5   1 -14   40.33    2.07
   5   1 -14   42.83    2.04
   5   1 -14   47.45    3.04
  -5  -1  13   13.77    1.72
  -5   1  13   16.67    1.70
  -5   1  13   13.60    1.50
   5  -1 -13    9.73    1.27
   5  -1 -13   15.20    1.68
   5  -1 -13   12.24    1.32
   5  -1 -13   13.02    1.49
   5  -1 -13   16.85    1.65
   5   1 -13    9.21    1.29
   5   1 -13   10.78    1.37
  -5  -1  12   76.39    2.59
  -5   1  12   69.60    2.33
   5  -1 -12   70.47    2.39
   5  -1 -12   62.14    2.81
   5  -1 -12   65.69    2.18
   5  -1 -12   65.38    2.25
   5  -1 -12   67.07    2.61
   5   1 -12   66.77    2.45
   5   1 -12   64.32    2.29
  -5  -1  11   54.43    2.25
  -5   1  11   51.66    2.00
   5  -1 -11   47.48    1.95
   5  -1 -11   47.23    2.58
   5  -1 -11   48.98    2.18
   5  -1 -11   49.23    1.90
   5  -1 -11   51.00    1.97
   5  -1 -11   50.24    2.35
   5   1 -11   49.95    2.15
   5   1 -11   48.91    2.02
  -5  -1  10    8.55    1.17
  -5   1  10    8.42    1.07
   5  -1 -10    5.56    0.89
   5  -1 -10    8.62    1.02
   5  -1 -10    6.27    1.08
   5  -1 -10   10.07    1.18
   5  -1 -10    7.72    1.04
   5   1 -10    5.61    0.95
   5   1 -10    7.28    0.90
   5   1 -10    8.54    1.11
  -5  -1   9    8.29    0.82
  -5   1   9    6.96    0.75
  -5   1   9    9.31    0.82
  -5   1   9   10.88    1.11
   5  -1  -9    6.94    0.89
   5  -1  -9   10.60    1.18
   5  -1  -9    9.35    1.09
   5  -1  -9    8.85    0.99
   5  -1  -9    8.45    0.77
   5  -1  -9    9.73    1.05
   5   1  -9   11.20    1.21
   5   1  -9    8.21    0.91
   5   1  -9   10.40    1.14
  -5  -1   8   20.28    1.03
  -5   1   8   19.13    1.02
  -5   1   8   21.61    1.23
   5  -1  -8   20.63    1.32
   5  -1  -8   21.63    1.26
   5  -1  -8   17.46    0.93
   5  -1  -8   19.20    1.14
   5  -1  -8   19.88    1.02
   5  -1  -8   19.92    0.86
   5  -1  -8   22.59    1.22
   5   1  -8   21.96    1.38
   5   1  -8   21.58    1.11
   5   1  -8   23.80    1.30
  -5  -1   7   19.65    0.96
  -5   1   7   18.32    0.94
  -5   1   7   22.25    1.18
   5  -1  -7   20.07    1.28
   5  -1  -7   21.23    1.14
   5  -1  -7   15.35    0.83
   5  -1  -7   17.77    1.05
   5  -1  -7   19.24    0.96
   5  -1  -7   17.49    0.77
   5  -1  -7   21.25    1.15
   5   1  -7   22.58    1.17
   5   1  -7   19.63    0.99
   5   1  -7   23.85    1.30
  -5  -1   6   41.18    1.21
  -5  -1   6   47.51    1.30
  -5   1   6   41.36    1.25
   5  -1  -6   41.19    1.43
   5  -1  -6   39.25    1.31
   5  -1  -6   37.18    1.11
   5  -1  -6   40.06    1.25
   5  -1  -6   37.18    1.00
   5  -1  -6   40.25    1.35
   5   1  -6   42.51    1.36
   5   1  -6   41.32    1.26
   5   1  -6   45.17    1.45
  -5  -1   5   15.22    0.75
  -5  -1   5   20.53    0.98
  -5   1   5   18.34    0.87
   5  -1  -5   15.59    0.94
   5  -1  -5   15.76    0.73
   5  -1  -5   15.81    0.85
   5  -1  -5   15.03    0.64
   5  -1  -5   17.34    1.00
   5   1  -5   17.62    1.02
   5   1  -5   18.12    0.88
   5   1  -5   18.54    1.05
  -5  -1   4   93.81    1.48
  -5  -1   4  127.18    1.99
  -5  -1   4  129.93    1.93
  -5   1   4  118.90    1.90
   5  -1  -4   99.34    1.69
   5  -1  -4  111.64    1.84
   5  -1  -4   97.87    1.41
   5  -1  -4  106.59    1.87
   5   1  -4  115.75    1.98
   5   1  -4  115.02    1.80
   5   1  -4  117.89    1.93
   5   1  -4  109.66    1.54
  -5  -1   3   49.34    1.07
  -5  -1   3   34.99    0.89
  -5  -1   3   48.24    1.31
  -5  -1   3   45.04    1.16
  -5   1   3   43.44    1.17
  -5   1   3   49.10    1.25
   5  -1  -3   35.50    1.05
   5  -1  -3   40.28    1.16
   5  -1  -3   39.25    0.94
   5  -1  -3   40.14    1.23
   5   1  -3   43.49    1.31
   5   1  -3   42.48    1.10
   5   1  -3   39.53    1.04
  -5  -1   2  108.30    1.57
  -5  -1   2  101.98    1.78
  -5  -1   2  100.41    1.66
  -5   1   2   86.52    1.58
  -5   1   2  100.15    1.73
   5  -1  -2   82.65    1.54
   5  -1  -2   77.82    1.51
   5  -1  -2   80.90    1.29
   5  -1  -2   82.79    1.61
   5   1  -2   88.39    1.68
   5   1  -2   88.86    1.48
   5   1  -2   84.26    1.50
  -5  -1   1    6.66    0.58
  -5  -1   1    4.95    0.63
  -5  -1   1    6.57    0.56
  -5   1   1    5.94    0.63
  -5   1   1    7.41    0.83
   5  -1  -1    6.08    0.63
   5  -1  -1    5.02    0.61
   5  -1  -1    4.59    0.50
   5  -1  -1    4.82    0.59
   5   1  -1    7.71    0.79
   5   1  -1    5.77    0.57
   5   1  -1    5.27    0.63
  -5  -1   0   31.72    1.01
  -5  -1   0   28.09    1.09
  -5  -1   0   30.50    0.99
  -5   1   0   26.08    0.94
  -5   1   0   29.51    1.15
   5  -1   0   24.71    0.92
   5  -1   0   22.41    0.90
   5  -1   0   23.79    0.82
   5  -1   0   25.06    1.07
   5   1   0   25.23    1.06
   5   1   0   25.51    0.85
   5   1   0   23.96    0.97
  -5  -1  -1   25.69    1.00
  -5  -1  -1   22.92    0.99
  -5  -1  -1   22.15    1.02
  -5  -1  -1   24.74    0.94
  -5   1  -1   23.30    0.89
  -5   1  -1   20.53    0.87
  -5   1  -1   25.98    1.15
   5  -1   1   19.89    0.86
   5  -1   1   17.37    0.85
   5  -1   1   19.20    0.80
   5  -1   1   18.47    1.01
   5   1   1   19.81    0.97
   5   1   1   19.13    0.96
  -5  -1  -2   11.32    0.79
  -5  -1  -2    8.64    0.84
  -5  -1  -2   11.71    0.96
  -5  -1  -2    9.61    0.86
  -5   1  -2   10.50    0.76
  -5   1  -2   12.67    0.97
   5  -1   2    9.65    0.71
   5  -1   2    8.10    0.67
   5  -1   2    8.48    0.66
   5  -1   2    8.97    0.94
   5   1   2    8.57    1.04
   5   1   2    8.23    0.85
   5   1   2    8.14    0.76
  -5  -1  -3   31.06    1.16
  -5  -1  -3   34.65    1.38
  -5  -1  -3   34.71    1.36
  -5  -1  -3   30.57    1.17
  -5   1  -3   30.24    1.12
  -5   1  -3   29.95    1.27
   5  -1   3   21.99    0.95
   5  -1   3   21.92    0.96
   5  -1   3   23.45    0.96
   5  -1   3   25.52    1.24
   5   1   3   27.74    1.37
   5   1   3   23.78    1.12
  -5  -1  -4    8.44    0.76
  -5  -1  -4    9.65    1.11
  -5  -1  -4    9.80    1.07
  -5   1  -4    6.80    0.75
  -5   1  -4    8.18    0.93
   5  -1   4    3.62    0.58
   5  -1   4    4.57    0.71
   5   1   4    4.35    0.72
   5   1   4    6.69    0.78
  -5  -1  -5   18.16    1.05
  -5  -1  -5   20.83    1.31
  -5  -1  -5   18.85    1.33
  -5   1  -5   14.35    0.98
  -5   1  -5   15.77    1.12
   5  -1   5   12.69    1.09
   5   1   5   17.21    1.32
  -5  -1  -6   33.16    1.69
  -5  -1  -6   31.84    1.65
  -5   1  -6   29.26    1.51
  -5   1  -6   25.52    1.40
   5  -1   6   20.65    1.84
   5  -1   6   21.20    1.39
   5   1   6   24.75    1.61
   5   1   6   26.41    1.77
  -5  -1  -7    2.21    0.91
  -5  -1  -7    3.69    0.97
  -5   1  -7    5.09    1.22
  -5   1  -7    5.24    1.06
  -5   1  -7    3.89    0.93
   5  -1   7    5.04    1.17
   5  -1   7    4.97    1.33
   5  -1   7    4.55    1.15
   5  -1   7    3.60    0.95
   5   1   7    4.81    1.06
   5   1   7    4.24    1.19
  -5  -1  -8    8.99    1.38
  -5  -1  -8    6.62    1.21
  -5   1  -8    8.86    1.48
  -5   1  -8    3.69    1.05
  -5   1  -8    5.14    1.04
   5  -1   8    7.57    1.39
   5  -1   8    9.40    1.57
   5  -1   8    5.73    1.06
   5   1   8    4.11    1.04
   5   1   8    7.91    1.45
  -5  -1  -9    1.19    0.99
  -5  -1  -9    1.78    0.94
  -5   1  -9    2.80    1.26
  -5   1  -9    1.98    1.04
  -5   1  -9    2.28    0.98
   5  -1   9    0.57    1.20
   5  -1   9    3.09    1.36
   5  -1   9   -0.06    0.74
   5   1   9    3.04    1.31
  -5  -1 -10    2.60    1.03
  -5  -1 -10    2.64    1.46
  -5  -1 -10    2.71    0.96
  -5   1 -10    1.04    1.24
  -5   1 -10    2.80    1.11
  -5   1 -10    3.48    1.02
   5  -1  10    0.86    1.26
   5  -1  10    3.33    1.32
   5   1  10    0.93    1.30
  -5  -1 -11   10.84    1.59
   5  -1  11    5.95    1.35
   5   1  11    5.81    1.34
  -5  -1 -12    4.33    1.24
   5  -1  12    3.33    1.15
   5   1  12    1.79    1.02
  -5  -1 -13    6.48    1.17
   5  -1  13    3.25    0.88
   5  -2 -17    1.37    0.81
   5  -2 -17    0.88    0.85
   5   2 -17    0.57    0.89
  -5   2  16    0.81    0.97
   5  -2 -16   -0.12    1.00
   5  -2 -16    0.83    1.03
   5   2 -16   -0.28    1.07
  -5  -2  15    2.18    1.10
  -5   2  15    1.98    1.15
  -5   2  15    2.64    1.20
   5  -2 -15    2.03    0.84
   5  -2 -15    2.26    1.16
   5  -2 -15    2.21    1.26
   5  -2 -15    2.58    1.22
   5  -2 -15    1.50    1.04
   5  -2 -15    1.85    1.03
   5   2 -15    2.37    1.31
  -5  -2  14   13.39    1.66
  -5   2  14   15.22    1.69
   5  -2 -14   13.36    1.38
   5  -2 -14   12.85    1.63
   5  -2 -14    8.21    1.26
   5  -2 -14   19.14    1.89
   5  -2 -14   17.30    1.77
   5  -2 -14   14.65    1.56
   5  -2 -14   10.74    1.40
   5  -2 -14   11.69    1.16
   5   2 -14   13.17    1.52
   5   2 -14   10.79    1.60
  -5  -2  13    3.26    1.56
  -5  -2  13    4.66    1.34
   5  -2 -13    2.21    0.97
   5  -2 -13    2.30    1.27
   5  -2 -13    1.51    1.15
   5  -2 -13    4.96    1.52
   5  -2 -13    1.32    1.13
   5  -2 -13    2.80    1.06
   5  -2 -13    3.66    1.44
   5  -2 -13    3.11    1.24
   5  -2 -13    3.31    1.24
   5  -2 -13    2.61    0.80
   5   2 -13    2.01    1.10
   5   2 -13    1.86    1.03
   5   2 -13    2.63    1.57
  -5  -2  12   38.37    2.21
  -5   2  12   31.94    1.75
   5  -2 -12   31.25    1.77
   5  -2 -12   26.80    1.68
   5  -2 -12   35.45    2.63
   5  -2 -12   34.88    2.10
   5  -2 -12   30.97    1.74
   5  -2 -12   33.81    2.42
   5  -2 -12   34.66    2.61
   5  -2 -12   31.69    1.78
   5  -2 -12   36.24    2.39
   5  -2 -12   33.86    2.13
   5  -2 -12   28.51    1.49
   5   2 -12   35.73    2.07
   5   2 -12   32.79    1.92
  -5  -2  11   28.75    2.07
   5  -2 -11   19.75    1.55
   5  -2 -11   22.17    1.59
   5  -2 -11   26.28    2.48
   5  -2 -11   24.40    1.94
   5  -2 -11   22.71    1.59
   5  -2 -11   24.09    2.53
   5  -2 -11   21.22    1.53
   5  -2 -11   22.90    2.15
   5  -2 -11   23.96    1.94
   5  -2 -11   22.56    1.32
   5   2 -11   27.54    1.95
   5   2 -11   27.32    1.81
  -5  -2  10    9.15    1.38
  -5   2  10    5.09    1.01
   5  -2 -10    5.82    1.04
   5  -2 -10    5.54    1.00
   5  -2 -10    6.96    1.24
   5  -2 -10    5.75    1.22
   5  -2 -10    6.03    1.11
   5  -2 -10    5.23    0.98
   5  -2 -10    5.86    1.13
   5  -2 -10    7.85    1.24
   5  -2 -10    8.24    0.99
   5   2 -10    6.62    1.17
   5   2 -10    8.10    1.26
  -5  -2   9    5.03    1.10
  -5   2   9    4.03    0.98
   5  -2  -9    6.39    1.08
   5  -2  -9    6.82    1.20
   5  -2  -9    3.66    0.89
   5  -2  -9    4.85    0.90
   5  -2  -9    5.20    1.12
   5  -2  -9    5.57    1.04
   5  -2  -9    4.89    0.68
   5  -2  -9    5.89    1.00
   5   2  -9    5.05    1.02
   5   2  -9    7.33    1.13
  -5  -2   8   20.93    1.26
  -5  -2   8   20.52    1.69
  -5   2   8   12.59    0.90
  -5   2   8   19.60    1.39
   5  -2  -8   18.75    1.48
   5  -2  -8   18.60    1.60
   5  -2  -8   17.47    1.23
   5  -2  -8   19.32    1.66
   5  -2  -8   17.75    0.99
   5  -2  -8   18.91    1.28
   5   2  -8   21.53    1.58
   5   2  -8   18.25    1.13
   5   2  -8   21.67    1.52
  -5  -2   7   16.91    1.42
  -5  -2   7   16.85    1.18
  -5   2   7   11.09    0.83
  -5   2   7   15.04    1.18
   5  -2  -7   15.01    1.28
   5  -2  -7   11.30    1.04
   5  -2  -7   14.38    0.86
   5  -2  -7   14.75    1.15
   5   2  -7   16.69    1.44
   5   2  -7   14.99    1.07
   5   2  -7   16.24    1.39
  -5  -2   6    2.16    0.76
  -5  -2   6    2.38    0.69
  -5   2   6    1.31    0.53
   5  -2  -6    2.05    0.72
   5  -2  -6    2.15    0.74
   5  -2  -6    1.41    0.54
   5  -2  -6    1.13    0.24
   5  -2  -6    1.65    0.61
   5   2  -6    1.89    0.75
   5   2  -6    1.90    0.68
   5   2  -6    1.33    0.56
   5   2  -6    1.41    0.73
  -5  -2   5    6.10    0.90
  -5  -2   5    6.37    0.73
  -5  -2   5    4.22    0.69
  -5  -2   5    6.05    0.80
  -5  -2   5    3.60    0.70
  -5   2   5    5.94    0.80
   5  -2  -5    3.82    0.71
   5  -2  -5    5.61    0.80
   5  -2  -5    4.76    0.72
   5  -2  -5    2.95    0.27
   5  -2  -5    5.35    0.78
   5   2  -5    5.45    0.87
   5   2  -5    4.09    0.75
   5   2  -5    1.55    0.47
   5   2  -5    3.60    0.75
  -5  -2   4   18.87    0.94
  -5  -2   4   21.73    1.23
  -5  -2   4   17.63    1.14
  -5  -2   4   19.88    1.17
  -5  -2   4   17.36    1.07
  -5   2   4   15.31    0.89
   5  -2  -4   16.11    1.15
   5  -2  -4   12.16    0.84
   5  -2  -4   12.42    0.39
   5  -2  -4   15.44    1.07
   5   2  -4   17.80    1.11
   5   2  -4   18.53    1.15
  -5  -2   3   67.65    1.57
  -5  -2   3   74.16    1.79
  -5  -2   3   70.00    1.76
  -5  -2   3   71.53    1.69
  -5  -2   3   66.30    1.71
  -5  -2   3   54.62    1.36
  -5   2   3   58.99    1.53
   5  -2  -3   55.56    1.68
   5  -2  -3   57.30    1.51
   5  -2  -3   51.01    1.42
   5  -2  -3   44.24    0.65
   5  -2  -3   57.05    1.62
   5   2  -3   59.58    1.66
   5   2  -3   62.67    1.67
  -5  -2   2   54.06    1.45
  -5  -2   2   59.05    1.65
  -5  -2   2   55.15    1.64
  -5  -2   2   58.11    1.57
  -5  -2   2   52.64    1.54
  -5  -2   2   49.34    1.30
  -5   2   2   44.16    1.35
  -5   2   2   49.62    1.43
   5  -2  -2   44.15    1.52
   5  -2  -2   43.00    1.34
   5  -2  -2   51.37    1.43
   5  -2  -2   40.52    1.27
   5  -2  -2   37.49    0.63
   5  -2  -2   46.54    1.49
   5   2  -2   48.70    1.58
   5   2  -2   52.70    1.57
  -5  -2   1   70.31    1.64
  -5  -2   1   76.21    1.85
  -5  -2   1   71.50    1.73
  -5  -2   1   75.92    1.83
  -5  -2   1   66.92    1.71
  -5  -2   1   68.11    1.51
  -5   2   1   57.83    1.54
  -5   2   1   62.92    1.60
   5  -2  -1   54.69    1.58
   5  -2  -1   54.62    1.50
   5  -2  -1   65.76    1.62
   5  -2  -1   52.05    1.37
   5  -2  -1   51.66    0.83
   5  -2  -1   60.05    1.65
   5   2  -1   59.86    1.67
   5   2  -1   55.28    1.40
  -5  -2   0   10.03    0.81
  -5  -2   0   10.98    0.98
  -5  -2   0   12.44    1.14
  -5  -2   0   12.24    1.05
  -5  -2   0   12.21    1.03
  -5  -2   0    9.92    0.92
  -5  -2   0    9.51    0.66
  -5   2   0    9.96    0.78
  -5   2   0    9.67    0.99
   5  -2   0    8.52    0.75
   5  -2   0   10.67    0.99
   5  -2   0    7.74    0.45
   5  -2   0    8.61    0.93
   5   2   0   10.11    1.04
   5   2   0    9.29    0.96
   5   2   0   10.11    0.79
   5   2   0    7.53    0.76
  -5  -2  -1   13.19    0.88
  -5  -2  -1   14.14    1.12
  -5  -2  -1   15.60    1.22
  -5  -2  -1   13.65    1.08
  -5  -2  -1   14.48    1.19
  -5  -2  -1   11.87    0.93
  -5  -2  -1   11.09    0.71
  -5   2  -1   12.67    1.03
   5  -2   1   10.10    0.83
   5  -2   1   14.21    1.05
   5  -2   1    9.14    0.53
   5  -2   1   11.70    1.02
   5   2   1   11.31    1.23
   5   2   1   10.55    1.06
   5   2   1   12.12    0.84
   5   2   1    9.85    0.85
  -5  -2  -2   95.34    2.08
  -5  -2  -2   94.76    2.13
  -5  -2  -2  110.71    2.34
  -5  -2  -2   98.33    2.09
  -5  -2  -2  110.51    2.29
  -5  -2  -2   90.47    1.91
  -5  -2  -2   94.61    1.90
  -5   2  -2   94.65    2.15
   5  -2   2   63.49    1.72
   5  -2   2  105.54    2.26
   5  -2   2   81.81    2.06
   5   2   2   82.09    2.14
   5   2   2   85.30    2.03
   5   2   2   82.85    1.84
   5   2   2   75.35    1.87
  -5  -2  -3  122.52    2.42
  -5  -2  -3  142.32    2.72
  -5  -2  -3  142.91    2.71
  -5   2  -3   98.91    2.08
  -5   2  -3  117.76    2.48
   5  -2   3   95.21    2.17
   5  -2   3  131.85    2.61
   5  -2   3  114.61    2.55
   5  -2   3  102.72    2.36
   5   2   3  117.09    2.52
   5   2   3  111.70    2.34
  -5  -2  -4   45.78    1.60
  -5  -2  -4   58.68    1.99
  -5  -2  -4   55.55    1.89
  -5   2  -4   33.92    1.39
  -5   2  -4   48.07    1.81
   5  -2   4   55.00    1.91
   5  -2   4   50.25    2.05
   5  -2   4   38.39    1.66
   5   2   4   48.58    1.97
   5   2   4   41.54    1.60
  -5  -2  -5   21.30    1.83
  -5  -2  -5   22.30    1.57
  -5  -2  -5   22.15    1.54
  -5   2  -5   18.46    1.37
   5  -2   5   15.35    1.91
   5  -2   5   25.03    2.14
   5  -2   5   19.87    1.45
   5  -2   5   21.35    1.72
   5  -2   5   13.92    1.32
   5   2   5   19.93    1.54
   5   2   5   20.27    1.70
  -5  -2  -6   26.53    1.86
  -5  -2  -6   26.88    1.71
  -5  -2  -6   26.84    1.68
  -5   2  -6   23.92    1.50
   5  -2   6   22.44    1.77
   5  -2   6   34.85    2.33
   5  -2   6   25.29    1.83
   5  -2   6   18.42    1.42
   5   2   6   23.21    1.78
   5   2   6   24.19    1.88
  -5  -2  -7    1.68    1.01
  -5  -2  -7    1.99    1.35
  -5  -2  -7    1.60    1.01
  -5   2  -7    0.97    0.82
   5  -2   7   -0.65    1.08
   5  -2   7    5.00    1.43
   5  -2   7    1.90    1.27
   5  -2   7    0.94    0.81
   5   2   7    2.03    1.08
   5   2   7    1.30    1.07
  -5  -2  -8   33.21    2.72
  -5  -2  -8   33.80    1.88
  -5   2  -8   44.74    2.61
   5  -2   8   30.22    2.42
   5  -2   8   45.87    2.52
   5  -2   8   29.44    1.76
   5   2   8   33.51    1.96
   5   2   8   41.11    2.58
   5   2   8   34.87    2.17
  -5  -2  -9    8.14    1.21
  -5  -2  -9   13.58    1.69
  -5  -2  -9   11.05    1.48
  -5  -2  -9   11.25    1.38
  -5   2  -9   12.27    1.62
   5  -2   9    7.95    1.39
   5  -2   9   18.18    1.89
   5   2   9    3.43    1.03
   5   2   9   11.57    1.56
   5   2   9   12.41    1.60
  -5  -2 -10    1.21    1.41
  -5  -2 -10    1.10    1.16
  -5   2 -10    1.02    1.27
   5  -2  10   -0.40    1.09
   5  -2  10   -0.01    1.29
   5   2  10    0.39    1.17
   5   2  10   -0.30    1.13
  -5  -2 -11    7.13    1.35
  -5   2 -11    6.99    1.27
   5  -2  11    6.41    1.20
   5  -2  11    9.33    1.37
   5   2  11    4.35    1.10
  -5  -2 -12    6.80    1.26
   5  -2  12    5.43    0.95
  -5  -2 -13    2.85    0.88
   5  -3 -16   13.04    1.33
   5  -3 -15    9.32    1.23
   5  -3 -15    6.49    1.03
   5   3 -15    8.54    1.18
   5   3 -15    5.59    1.00
  -5  -3  14    2.17    1.21
  -5  -3  14    0.46    0.74
  -5   3  14    1.00    1.01
   5  -3 -14    1.39    1.03
   5  -3 -14    1.93    0.97
   5  -3 -14    0.73    1.06
   5  -3 -14    1.58    1.08
   5  -3 -14    1.10    0.90
   5  -3 -14    1.46    0.95
   5   3 -14    2.91    1.28
   5   3 -14    2.74    1.22
  -5  -3  13    2.68    1.44
  -5  -3  13    5.37    1.49
  -5  -3  13    1.49    0.92
  -5   3  13    4.53    1.30
   5  -3 -13    1.68    1.22
   5  -3 -13    2.39    1.08
   5  -3 -13    4.31    1.35
   5  -3 -13    1.45    1.18
   5  -3 -13    3.20    1.11
   5  -3 -13    3.36    1.20
   5  -3 -13    2.48    0.63
   5   3 -13    2.09    0.94
   5   3 -13    3.49    1.38
  -5  -3  12    3.49    1.65
  -5  -3  12    3.30    1.54
  -5  -3  12    1.76    1.09
   5  -3 -12    3.05    0.99
   5  -3 -12    3.24    1.33
   5  -3 -12    4.98    1.31
   5  -3 -12    3.00    1.34
   5  -3 -12    3.97    1.30
   5  -3 -12    3.90    1.21
   5  -3 -12    2.99    1.29
   5  -3 -12    3.49    0.70
   5   3 -12    1.70    1.05
   5   3 -12    4.26    1.51
  -5  -3  11   25.24    2.60
  -5  -3  11   29.21    2.85
  -5  -3  11   21.78    1.93
   5  -3 -11   18.84    2.27
   5  -3 -11   19.77    1.89
   5  -3 -11   19.61    2.01
   5  -3 -11   17.95    1.71
   5  -3 -11   21.74    2.11
   5  -3 -11   19.31    1.95
   5  -3 -11   18.15    1.12
   5   3 -11   22.34    1.80
  -5  -3  10   77.93    3.13
  -5  -3  10   65.55    2.54
  -5   3  10   55.57    2.12
   5  -3 -10   56.32    2.23
   5  -3 -10   64.43    2.93
   5  -3 -10   58.19    2.56
   5  -3 -10   52.61    2.08
   5  -3 -10   56.08    2.51
   5  -3 -10   61.06    3.01
   5  -3 -10   61.64    2.64
   5  -3 -10   62.23    2.65
   5  -3 -10   51.56    1.54
   5   3 -10   64.02    2.46
   5   3 -10   63.17    2.33
  -5  -3   9   67.20    2.36
  -5  -3   9   60.90    2.17
  -5  -3   9   58.82    2.07
  -5  -3   9   56.00    2.40
  -5  -3   9   68.35    2.75
  -5   3   9   49.82    2.04
   5  -3  -9   53.09    2.16
   5  -3  -9   55.87    2.87
   5  -3  -9   52.11    2.40
   5  -3  -9   44.47    1.93
   5  -3  -9   54.95    2.93
   5  -3  -9   54.48    2.52
   5  -3  -9   55.27    2.49
   5  -3  -9   50.90    1.48
   5  -3  -9   47.91    1.98
   5   3  -9   57.88    2.38
   5   3  -9   64.99    2.40
   5   3  -9   56.56    2.24
   5   3  -9   61.65    2.28
  -5  -3   8   32.04    1.85
  -5  -3   8   27.16    1.65
  -5  -3   8   28.46    1.60
  -5  -3   8   27.00    1.94
  -5   3   8   22.24    1.50
   5  -3  -8   27.80    1.72
   5  -3  -8   27.70    2.53
   5  -3  -8   20.97    1.91
   5  -3  -8   24.63    1.53
   5  -3  -8   23.65    2.54
   5  -3  -8   24.87    2.08
   5  -3  -8   28.41    2.18
   5  -3  -8   25.77    1.08
   5  -3  -8   22.56    1.49
   5   3  -8   29.38    1.99
   5   3  -8   32.53    1.93
   5   3  -8   28.28    1.82
   5   3  -8   29.96    1.78
  -5  -3   7   24.98    1.81
  -5  -3   7   23.15    1.80
  -5  -3   7   23.06    1.65
  -5  -3   7   24.57    1.59
  -5  -3   7   22.39    1.48
  -5  -3   7   21.09    1.83
  -5  -3   7   21.51    1.36
  -5   3   7   18.35    1.45
   5  -3  -7   20.74    1.65
   5  -3  -7   21.71    2.40
   5  -3  -7   18.64    1.79
   5  -3  -7   19.72    1.36
   5  -3  -7   19.48    1.94
   5  -3  -7   20.11    1.98
   5  -3  -7   19.58    0.92
   5  -3  -7   20.58    1.46
   5   3  -7   22.08    1.85
   5   3  -7   22.49    1.72
  -5  -3   6   12.96    1.57
  -5  -3   6   13.62    1.66
  -5  -3   6   12.58    1.44
  -5  -3   6   13.36    1.38
  -5  -3   6   12.22    1.24
  -5  -3   6   12.94    1.16
   5  -3  -6   12.43    1.35
   5  -3  -6   14.72    1.55
   5  -3  -6   10.43    1.26
   5  -3  -6   12.35    1.39
   5  -3  -6    9.98    0.70
   5  -3  -6   10.86    1.22
   5   3  -6   11.58    1.32
   5   3  -6   11.99    1.48
  -5  -3   5    7.06    1.05
  -5  -3   5   10.13    1.24
  -5  -3   5    5.75    0.91
  -5  -3   5    8.32    1.15
  -5  -3   5    7.47    0.87
   5  -3  -5    5.96    1.00
   5  -3  -5    8.72    1.28
   5  -3  -5    6.49    0.59
   5  -3  -5    8.97    1.13
   5   3  -5    6.59    1.04
   5   3  -5    8.15    1.09
   5   3  -5    7.60    1.14
  -5  -3   4    1.56    0.81
  -5  -3   4    1.49    0.78
  -5  -3   4    1.44    0.80
  -5  -3   4    1.61    0.78
  -5  -3   4    2.01    0.81
  -5  -3   4    1.48    0.58
   5  -3  -4    1.76    0.81
   5  -3  -4    0.62    0.85
   5  -3  -4    1.17    0.38
   5  -3  -4    1.67    0.77
   5   3  -4    2.05    0.84
   5   3  -4    1.57    0.79
  -5  -3   3    4.33    0.98
  -5  -3   3    2.84    0.83
  -5  -3   3    3.60    0.91
  -5  -3   3    3.83    0.88
  -5  -3   3    2.93    0.86
  -5  -3   3    2.85    0.66
   5  -3  -3    3.55    1.01
   5  -3  -3    3.38    0.40
   5  -3  -3    3.75    0.84
   5   3  -3    1.71    0.79
   5   3  -3    3.23    0.88
  -5  -3   2   14.60    1.35
  -5  -3   2   15.68    1.33
  -5  -3   2   13.09    1.29
  -5  -3   2   15.28    1.36
  -5  -3   2   12.51    1.10
  -5  -3   2   14.70    1.10
   5  -3  -2   15.55    1.68
   5  -3  -2   11.86    0.64
   5  -3  -2   13.96    1.23
   5   3  -2   12.62    1.23
   5   3  -2   12.97    1.32
  -5  -3   1   52.73    2.02
  -5  -3   1   47.16    2.07
  -5  -3   1   56.24    2.03
  -5  -3   1   51.70    1.92
  -5  -3   1   55.27    1.98
  -5  -3   1   41.65    1.63
  -5  -3   1   53.15    1.65
   5  -3  -1   46.88    2.11
   5  -3  -1   42.48    1.02
   5  -3  -1   41.03    1.69
   5   3  -1   44.04    2.07
   5   3  -1   44.14    1.80
   5   3  -1   46.68    1.86
  -5  -3   0   72.11    2.26
  -5  -3   0   60.03    2.25
  -5  -3   0   62.26    2.03
  -5  -3   0   73.21    2.19
  -5  -3   0   70.14    2.16
  -5  -3   0   64.72    2.38
  -5  -3   0   75.45    2.26
  -5  -3   0   53.37    1.77
  -5  -3   0   70.29    1.86
  -5   3   0   62.04    1.93
   5  -3   0   61.97    1.94
   5  -3   0   67.42    2.37
   5  -3   0   59.14    1.27
   5  -3   0   55.28    1.88
   5   3   0   57.19    2.27
   5   3   0   57.08    1.96
  -5  -3  -1   23.80    1.62
  -5  -3  -1   21.71    1.79
  -5  -3  -1   21.81    1.48
  -5  -3  -1   23.41    1.86
  -5  -3  -1   23.78    1.61
  -5  -3  -1   21.96    1.49
  -5  -3  -1   23.89    2.04
  -5  -3  -1   24.59    1.61
  -5  -3  -1   24.65    1.32
  -5   3  -1   18.95    1.29
   5  -3   1   21.94    1.37
   5  -3   1   21.44    1.82
   5  -3   1   18.58    0.91
   5  -3   1   17.72    1.36
   5   3   1   20.29    1.46
  -5  -3  -2    1.32    0.86
  -5  -3  -2    1.14    1.04
  -5  -3  -2    1.23    0.93
  -5  -3  -2    0.93    1.01
  -5  -3  -2    1.05    0.87
  -5  -3  -2    0.96    0.85
  -5  -3  -2    1.53    1.01
  -5  -3  -2    1.53    0.86
  -5  -3  -2    0.04    0.58
  -5   3  -2    1.08    0.86
   5  -3   2    2.16    1.09
   5  -3   2    2.21    1.33
   5  -3   2    1.71    0.84
   5  -3   2    1.28    1.04
   5  -3   2    0.82    0.77
   5   3   2    2.00    0.89
   5   3   2    0.62    0.90
  -5  -3  -3   29.14    1.74
  -5  -3  -3   26.66    1.95
  -5  -3  -3   23.56    1.50
  -5  -3  -3   27.48    1.97
  -5  -3  -3   29.95    1.79
  -5  -3  -3   26.64    1.67
  -5  -3  -3   28.99    2.18
  -5  -3  -3   30.76    1.76
  -5  -3  -3   29.00    1.46
  -5   3  -3   25.35    1.52
   5  -3   3   23.03    2.36
   5  -3   3   30.94    2.20
   5  -3   3   29.69    1.62
   5  -3   3   26.84    2.00
   5  -3   3   22.34    1.51
   5   3   3   26.00    1.68
   5   3   3   21.84    1.46
  -5  -3  -4    2.38    0.95
  -5  -3  -4    1.43    1.10
  -5  -3  -4    2.41    1.06
  -5  -3  -4    2.12    1.06
  -5  -3  -4    3.24    1.33
  -5  -3  -4    1.24    0.88
  -5  -3  -4    1.78    1.06
  -5  -3  -4    2.44    1.05
  -5  -3  -4    1.62    0.67
  -5   3  -4    1.81    0.90
   5  -3   4    1.42    1.05
   5  -3   4    4.18    1.37
   5  -3   4    3.62    1.09
   5  -3   4    1.27    1.09
   5  -3   4    3.77    1.34
   5  -3   4    1.74    0.86
   5   3   4    1.88    0.96
   5   3   4    1.18    0.87
  -5  -3  -5   33.80    1.85
  -5  -3  -5   33.51    2.23
  -5  -3  -5   32.03    1.74
  -5  -3  -5   34.40    1.91
  -5  -3  -5   34.43    2.74
  -5  -3  -5   33.91    1.79
  -5  -3  -5   34.49    2.30
  -5  -3  -5   36.48    1.94
  -5  -3  -5   35.75    1.65
  -5   3  -5   29.63    1.72
   5  -3   5   31.26    2.47
   5  -3   5   42.63    2.50
   5  -3   5   34.91    1.83
   5  -3   5   35.12    2.13
   5  -3   5   42.70    2.59
   5  -3   5   22.08    1.57
   5   3   5   32.11    1.89
   5   3   5   27.68    1.63
  -5  -3  -6   16.37    1.82
  -5  -3  -6   12.73    1.36
  -5  -3  -6   16.49    1.59
  -5  -3  -6   20.22    1.86
  -5  -3  -6   18.52    1.83
  -5  -3  -6   16.56    1.98
  -5  -3  -6   17.27    1.65
  -5  -3  -6   17.93    1.37
   5  -3   6   13.44    1.51
   5  -3   6   23.29    2.30
   5  -3   6   16.98    1.86
   5  -3   6   20.22    2.29
   5  -3   6   12.62    1.41
   5   3   6   15.63    1.60
   5   3   6   11.24    1.34
  -5  -3  -7   13.31    1.57
  -5  -3  -7    6.12    1.10
  -5  -3  -7   15.83    1.79
  -5  -3  -7   10.59    1.58
  -5  -3  -7    6.93    1.20
  -5  -3  -7   11.53    1.41
   5  -3   7    6.38    1.21
   5  -3   7   16.05    1.85
   5  -3   7   10.14    1.45
   5  -3   7   19.31    1.85
   5   3   7    5.78    1.11
   5   3   7   12.17    1.65
  -5  -3  -8    4.29    1.18
  -5  -3  -8    6.73    1.48
  -5  -3  -8    5.95    1.44
   5  -3   8    2.82    1.10
   5  -3   8    6.54    1.54
   5  -3   8    3.69    1.28
   5  -3   8    3.92    0.77
   5  -3   8    7.66    1.44
   5   3   8    6.61    1.27
   5   3   8    7.86    1.50
  -5  -3  -9    2.56    1.32
  -5  -3  -9    0.23    1.13
  -5   3  -9    2.77    1.26
   5  -3   9    2.40    1.32
   5  -3   9    0.57    0.58
   5  -3   9   -0.46    1.05
   5   3   9    1.32    1.16
  -5  -3 -10   22.66    1.99
  -5  -3 -10   20.49    1.76
  -5   3 -10   22.64    1.70
   5  -3  10   25.92    1.78
  -5  -3 -11    6.84    1.11
  -5  -3 -11    7.32    1.01
   5   3  11    7.43    1.06
  -5  -4  13    1.47    0.99
   5  -4 -13    0.81    0.86
   5  -4 -13    1.17    0.77
   5   4 -13    0.76    0.91
  -5  -4  12    9.34    1.31
  -5  -4  12   11.18    1.38
   5  -4 -12    7.96    1.14
   5  -4 -12    7.84    1.14
   5   4 -12    5.36    1.08
  -5  -4  11    8.82    1.48
  -5  -4  11    6.84    1.36
  -5  -4  11    3.62    1.02
   5  -4 -11    5.62    1.16
   5  -4 -11    4.99    1.05
   5  -4 -11    5.53    1.20
   5  -4 -11    4.09    1.03
   5  -4 -11    4.87    1.18
   5   4 -11    7.65    1.38
  -5  -4  10   16.58    2.05
  -5  -4  10   16.99    1.71
  -5  -4  10    5.39    1.03
  -5  -4  10   12.63    1.13
  -5  -4  10   16.88    1.90
   5  -4 -10   10.31    1.38
   5  -4 -10   13.24    1.56
   5  -4 -10    9.48    1.26
   5  -4 -10   10.91    1.47
   5   4 -10   11.61    1.34
  -5  -4   9   29.23    1.92
  -5  -4   9   31.34    2.29
  -5  -4   9   28.42    2.52
  -5  -4   9   32.84    2.24
   5  -4  -9   20.33    1.81
   5  -4  -9   22.38    2.27
   5  -4  -9   19.60    1.77
   5  -4  -9   19.89    1.80
   5   4  -9   19.91    1.57
  -5  -4   8   55.40    2.33
  -5  -4   8   48.00    2.10
  -5  -4   8   60.88    2.66
  -5  -4   8   54.57    2.82
  -5  -4   8   50.32    1.79
  -5  -4   8   60.40    2.62
   5  -4  -8   34.90    1.81
   5  -4  -8   37.70    2.06
   5  -4  -8   41.22    2.45
   5  -4  -8   42.08    2.11
   5   4  -8   41.54    2.02
   5   4  -8   46.64    2.16
  -5  -4   7   23.82    1.80
  -5  -4   7   26.73    2.03
  -5  -4   7   25.31    1.80
  -5  -4   7   27.99    2.31
  -5  -4   7   28.71    2.55
  -5  -4   7   22.41    1.66
  -5  -4   7   23.62    1.40
  -5  -4   7   28.17    2.18
   5  -4  -7   17.55    1.45
   5  -4  -7   15.43    1.58
   5  -4  -7   19.08    1.81
   5   4  -7   21.87    1.77
   5   4  -7   20.29    1.73
  -5  -4   6   12.87    1.50
  -5  -4   6   15.60    1.83
  -5  -4   6   15.04    1.63
  -5  -4   6   15.87    1.70
  -5  -4   6   14.00    1.82
  -5  -4   6   16.58    1.65
  -5  -4   6   11.99    1.21
  -5  -4   6   14.87    1.85
   5   4  -6   10.79    1.44
   5   4  -6   13.48    1.53
  -5  -4   5    6.95    1.25
  -5  -4   5    9.45    1.54
  -5  -4   5    6.73    1.27
  -5  -4   5    6.37    1.28
  -5  -4   5   12.38    1.70
  -5  -4   5    8.54    1.31
  -5  -4   5    9.42    1.09
  -5  -4   5    9.96    1.50
   5   4  -5    6.28    1.23
   5   4  -5    3.49    1.10
  -5  -4   4    0.36    0.97
  -5  -4   4    1.20    1.22
  -5  -4   4    0.32    1.05
  -5  -4   4    1.88    1.40
  -5  -4   4    0.04    1.19
  -5  -4   4    0.37    0.94
  -5  -4   4    0.08    0.61
  -5  -4   4   -0.62    1.09
   5   4  -4   -0.43    0.93
   5   4  -4   -0.10    1.00
  -5  -4   3   14.90    1.63
  -5  -4   3   15.40    1.75
  -5  -4   3   13.72    1.54
  -5  -4   3    6.85    1.26
  -5  -4   3   16.59    1.82
  -5  -4   3   11.90    1.48
  -5  -4   3   11.22    1.42
  -5  -4   3   13.18    1.53
  -5  -4   3   13.26    1.17
  -5  -4   3   13.35    1.54
   5   4  -3    5.97    1.12
   5   4  -3    9.89    1.39
   5   4  -3   10.17    1.44
  -5  -4   2    0.08    0.93
  -5  -4   2    0.86    1.21
  -5  -4   2    0.12    1.01
  -5  -4   2    1.56    1.26
  -5  -4   2   -0.27    0.98
  -5  -4   2    1.42    1.10
  -5  -4   2    0.46    0.99
  -5  -4   2    0.47    0.60
  -5  -4   2    0.19    1.06
   5   4  -2    0.11    0.96
   5   4  -2    0.04    0.97
   5   4  -2    0.46    1.14
  -5  -4   1    6.72    1.25
  -5  -4   1    5.07    1.28
  -5  -4   1    7.75    1.39
  -5  -4   1    4.77    1.48
  -5  -4   1    5.82    1.26
  -5  -4   1    3.42    1.23
  -5  -4   1    6.27    1.27
  -5  -4   1    5.02    0.79
   5   4  -1    3.25    1.09
   5   4  -1    3.63    1.15
  -5  -4   0    1.92    0.99
  -5  -4   0    2.07    1.12
  -5  -4   0    1.72    1.18
  -5  -4   0    4.54    1.22
  -5  -4   0    3.58    1.28
  -5  -4   0    2.79    1.32
  -5  -4   0    3.68    1.10
  -5  -4   0    2.87    1.23
  -5  -4   0    3.98    1.08
  -5  -4   0    2.32    0.68
   5  -4   0    4.31    1.27
   5   4   0    1.81    1.14
   5   4   0    2.52    1.13
   5   4   0    2.49    1.09
  -5  -4  -1    4.24    1.15
  -5  -4  -1    3.87    1.24
  -5  -4  -1    3.89    1.24
  -5  -4  -1    2.38    1.02
  -5  -4  -1    5.47    1.39
  -5  -4  -1    8.28    1.55
  -5  -4  -1    4.31    1.13
  -5  -4  -1    6.13    1.48
  -5  -4  -1    5.09    1.27
  -5  -4  -1    3.10    0.98
  -5  -4  -1    5.33    0.85
   5  -4   1    3.50    1.21
   5  -4   1    2.76    0.37
   5  -4   1    2.38    1.15
   5   4   1    2.65    1.18
   5   4   1    2.25    0.97
   5   4   1    3.16    1.07
  -5  -4  -2    6.18    1.16
  -5  -4  -2    5.52    1.31
  -5  -4  -2    5.67    1.28
  -5  -4  -2    7.76    1.34
  -5  -4  -2    8.67    1.53
  -5  -4  -2    7.54    1.47
  -5  -4  -2    4.57    1.13
  -5  -4  -2    8.79    1.54
  -5  -4  -2    7.21    1.40
  -5  -4  -2    8.43    1.37
  -5  -4  -2    7.02    0.90
   5  -4   2    3.92    1.23
   5  -4   2    4.91    0.60
   5  -4   2    6.86    1.29
   5   4   2    2.93    1.21
  -5  -4  -3    9.81    1.31
  -5  -4  -3   12.78    1.60
  -5  -4  -3   15.35    1.63
  -5  -4  -3   12.90    1.62
  -5  -4  -3   15.66    1.72
  -5  -4  -3   14.11    1.68
  -5  -4  -3    9.40    1.40
  -5  -4  -3   13.65    1.52
  -5  -4  -3   11.90    1.09
   5  -4   3    8.44    1.40
   5  -4   3   11.76    1.54
   5  -4   3    8.38    0.72
   5  -4   3   17.86    1.76
   5   4   3    9.96    1.44
  -5  -4  -4    7.32    1.25
  -5  -4  -4    3.92    1.29
  -5  -4  -4    6.21    1.20
  -5  -4  -4    5.97    1.43
  -5  -4  -4    4.95    1.50
  -5  -4  -4    4.70    1.33
  -5  -4  -4    6.50    1.47
  -5  -4  -4    5.60    1.30
  -5  -4  -4    3.78    0.76
   5  -4   4    2.81    1.37
   5  -4   4    1.58    1.08
   5  -4   4    3.31    0.54
   5  -4   4    5.29    1.32
   5   4   4    3.00    1.21
   5   4   4    2.26    1.20
  -5  -4  -5   17.67    1.44
  -5  -4  -5   16.91    1.73
  -5  -4  -5   17.95    2.03
  -5  -4  -5   20.96    2.24
  -5  -4  -5   17.66    2.15
  -5  -4  -5   22.98    2.04
  -5  -4  -5   18.56    1.87
  -5  -4  -5   18.58    1.17
   5  -4   5   21.34    2.05
   5  -4   5   16.75    1.69
   5  -4   5   14.89    0.89
   5  -4   5   24.11    2.15
   5   4   5   17.81    1.63
   5   4   5   19.55    2.10
  -5  -4  -6    4.90    1.13
  -5  -4  -6    9.14    1.42
  -5  -4  -6   11.15    1.55
  -5  -4  -6    6.47    1.31
  -5  -4  -6    8.30    1.32
  -5  -4  -6    6.65    1.23
  -5  -4  -6    8.47    0.95
   5  -4   6    7.84    1.38
   5  -4   6   10.20    1.30
   5  -4   6    7.19    0.73
   5  -4   6   13.28    1.48
   5   4   6    6.29    1.28
  -5  -4  -7    2.22    0.94
  -5  -4  -7    3.78    1.16
  -5  -4  -7    4.16    1.27
  -5  -4  -7    1.55    1.10
  -5  -4  -7    3.43    1.09
  -5  -4  -7    1.13    0.90
   5  -4   7    2.54    1.16
   5  -4   7    1.72    0.84
   5  -4   7    5.14    1.15
   5   4   7    1.80    0.96
   5   4   7    2.04    1.03
  -5  -4  -8    0.38    0.85
  -5  -4  -8   -0.15    1.03
  -5  -4  -8    0.55    0.92
  -5  -4  -8    1.71    0.92
  -5   4  -8    2.16    1.03
   5  -4   8    1.27    0.99
   5  -4   8    1.19    0.91
   5   4   8    1.73    0.94
  -5  -4  -9   -0.19    0.90
  -5  -5   9    8.51    1.11
  -5  -5   9    5.62    1.05
  -5  -5   9    4.94    0.79
  -5  -5   8    4.67    1.09
  -5  -5   8    4.28    1.10
  -5  -5   8    2.64    0.79
  -5  -5   7    7.64    1.14
  -5  -5   7    7.30    1.20
  -5  -5   7    5.86    1.18
  -5  -5   7    7.37    1.03
  -5  -5   6    6.51    1.14
  -5  -5   6    7.24    1.29
  -5  -5   6    5.91    1.21
  -5  -5   6    5.77    1.01
  -5  -5   5    3.63    1.11
  -5  -5   5    7.01    1.27
  -5  -5   5    5.19    1.20
  -5  -5   5    3.74    0.95
  -5  -5   4    0.30    1.04
  -5  -5   4    1.20    1.15
  -5  -5   4    1.26    1.09
  -5  -5   4   -0.27    0.42
  -5  -5   4   -1.03    0.82
  -5  -5   3    7.39    1.24
  -5  -5   3    9.43    1.27
  -5  -5   3   12.77    1.49
  -5  -5   3   10.81    1.43
  -5  -5   3    7.18    0.70
  -5  -5   3    6.51    1.03
  -5  -5   2   13.03    1.47
  -5  -5   2   14.72    1.66
  -5  -5   2   15.80    1.80
  -5  -5   2   15.34    1.83
  -5  -5   2   12.30    0.80
  -5  -5   1    2.31    1.06
  -5  -5   1    3.75    1.19
  -5  -5   1    4.58    1.23
  -5  -5   1    2.41    1.15
  -5  -5   1    2.49    0.52
  -5  -5   0    4.47    1.12
  -5  -5   0    5.92    1.23
  -5  -5   0    8.24    1.33
  -5  -5   0    8.53    1.30
  -5  -5   0    4.91    0.99
  -5  -5   0    5.52    0.60
   5   5   0    4.19    1.09
  -5  -5  -1    1.48    1.08
  -5  -5  -1    1.16    1.11
  -5  -5  -1    3.16    1.08
  -5  -5  -1    0.97    0.89
   5   5   1   -0.38    0.89
  -5  -5  -2    6.15    1.23
  -5  -5  -2    4.82    1.15
  -5  -5  -2    6.15    1.18
  -5  -5  -2    4.57    0.97
   5   5   2    3.33    1.06
  -5  -5  -3   -0.25    1.00
  -5  -5  -3   -0.38    1.05
  -5  -5  -3    0.11    0.94
   5  -5   3    0.44    0.76
  -5  -5  -4    2.21    0.98
  -5  -5  -4    3.61    1.05
  -5  -5  -4    5.88    1.01
   5  -5   4    4.27    0.84
  -5  -5  -5    7.47    1.02
  -5  -5  -5    7.97    1.13
  -5  -5  -5    8.86    1.02
   6   0 -18   -0.71    0.87
   6   0 -17    4.56    1.19
   6   0 -16    0.40    0.84
   6   0 -16    1.59    1.19
   6   0 -16    1.48    1.26
   6   0 -15   45.05    1.99
   6   0 -15   53.71    2.59
   6   0 -15   56.28    2.82
  -6   0  14    0.08    0.89
   6   0 -14    0.06    0.93
   6   0 -14   -0.17    1.24
   6   0 -14    1.29    1.04
   6   0 -14   -0.08    1.46
  -6   0  13    1.22    0.87
   6   0 -13    2.14    1.06
   6   0 -13    3.17    1.00
   6   0 -13    2.54    1.09
   6   0 -13    2.10    1.08
  -6   0  12    2.73    1.10
  -6   0  12    2.61    0.89
   6   0 -12    2.80    1.05
   6   0 -12    3.67    1.03
   6   0 -12    1.64    0.98
   6   0 -12    3.15    1.12
  -6   0  11    7.99    1.20
  -6   0  11    7.78    1.01
   6   0 -11    7.62    1.17
   6   0 -11   10.12    1.26
   6   0 -11    5.47    1.05
   6   0 -11    9.02    1.28
  -6   0  10    0.14    0.91
  -6   0  10   -0.05    0.62
   6   0 -10    0.03    0.75
   6   0 -10   -0.10    0.67
   6   0 -10    0.23    0.75
  -6   0   9   13.39    0.98
  -6   0   9   15.25    1.10
   6   0  -9   13.21    1.26
   6   0  -9   17.01    1.21
   6   0  -9   14.12    1.18
  -6   0   8    6.90    0.75
  -6   0   8    7.42    0.91
   6   0  -8    8.94    0.97
   6   0  -8    9.62    0.99
   6   0  -8    8.90    0.86
  -6   0   7   -0.09    0.47
  -6   0   7    0.44    0.49
   6   0  -7   -0.11    0.52
   6   0  -7    0.24    0.39
   6   0  -7   -0.12    0.57
   6   0  -7    0.03    0.37
   6   0  -7    0.13    0.32
   6   0  -7   -0.32    0.42
  -6   0   6    9.39    0.74
   6   0  -6   10.65    1.07
   6   0  -6    9.79    0.94
   6   0  -6    9.74    0.74
   6   0  -6   11.24    0.96
   6   0  -6    9.42    0.70
   6   0  -6    9.38    0.66
  -6   0   5    7.74    0.66
  -6   0   5    9.68    0.77
   6   0  -5    8.62    0.94
   6   0  -5    6.75    0.64
   6   0  -5    8.13    0.72
   6   0  -5    6.63    0.57
  -6   0   4   71.58    1.47
  -6   0   4   88.22    1.68
   6   0  -4   71.01    1.61
   6   0  -4   72.27    1.53
   6   0  -4   69.00    1.47
  -6   0   3    1.39    0.44
  -6   0   3    2.28    0.54
   6   0  -3    1.87    0.55
   6   0  -3    1.16    0.44
   6   0  -3    0.85    0.35
  -6   0   2   22.80    0.84
  -6   0   2   28.76    1.14
   6   0  -2   23.53    1.02
   6   0  -2   23.89    0.98
   6   0  -2   22.83    0.92
  -6   0   1   41.22    1.04
  -6   0   1   48.70    1.40
   6   0  -1   40.78    1.38
   6   0  -1   37.47    1.19
   6   0  -1   38.01    1.15
  -6   0   0  132.00    1.82
  -6   0   0  124.05    2.11
   6   0   0   98.71    2.00
   6   0   0   98.72    1.86
   6   0   0  101.83    1.85
  -6   0  -1    6.88    0.61
  -6   0  -1    6.88    0.84
   6   0   1    5.30    0.71
   6   0   1    4.71    0.64
  -6   0  -2    8.79    0.73
  -6   0  -2    9.16    0.89
   6   0   2    8.16    0.88
   6   0   2    6.05    0.76
  -6   0  -3   13.06    0.86
  -6   0  -3   14.48    1.03
   6   0   3   10.53    1.09
   6   0   3    8.67    0.83
  -6   0  -4   16.27    0.99
  -6   0  -4   16.84    1.13
   6   0   4   15.57    1.31
   6   0   4   13.20    0.95
  -6   0  -5   16.61    1.07
  -6   0  -5   16.02    1.15
   6   0   5   17.12    1.38
   6   0   5   17.16    1.81
  -6   0  -6    1.80    1.07
  -6   0  -6    1.51    0.78
   6   0   6    1.91    1.17
   6   0   6    1.69    1.05
  -6   0  -7    3.66    1.19
  -6   0  -7    3.32    0.92
  -6   0  -7    5.79    1.05
   6   0   7    4.33    1.19
   6   0   7    3.48    1.16
  -6   0  -8   19.96    2.16
  -6   0  -8   19.81    1.59
  -6   0  -8   19.22    1.54
   6   0   8   19.82    2.34
   6   0   8   18.62    2.04
  -6   0  -9    0.55    1.20
  -6   0  -9    1.58    0.98
  -6   0  -9    1.22    0.91
   6   0   9   -0.18    1.16
   6   0   9    0.32    1.26
  -6   0 -10    1.99    0.90
   6   0  10    1.27    1.23
   6   0  10    2.24    1.20
   6   0  11   12.36    1.44
   6   0  11   13.44    1.66
   6   0  12    2.35    0.95
   6  -1 -18    0.83    0.79
   6   1 -18    1.41    0.91
   6  -1 -17    1.92    1.03
   6  -1 -17    1.26    1.06
   6   1 -17    2.06    1.10
  -6   1  16    6.87    1.16
   6  -1 -16    7.59    1.38
   6  -1 -16    6.90    1.29
   6   1 -16    6.31    1.42
  -6   1  15   25.98    2.05
   6  -1 -15   26.13    1.59
   6  -1 -15   24.83    2.31
   6  -1 -15   32.00    2.24
   6  -1 -15   29.04    2.34
   6  -1 -15   26.36    1.98
   6   1 -15   23.78    1.67
   6   1 -15   30.31    2.56
  -6  -1  14    0.92    1.16
  -6   1  14    1.50    1.16
   6  -1 -14    2.28    0.97
   6  -1 -14    0.36    1.16
   6  -1 -14    2.64    1.36
   6  -1 -14    2.02    1.42
   6  -1 -14    2.48    1.15
   6   1 -14    0.70    1.02
   6   1 -14    0.40    1.20
   6   1 -14    1.19    1.50
  -6  -1  13   37.95    2.11
  -6   1  13   29.43    1.75
   6  -1 -13   27.58    1.78
   6  -1 -13   29.04    2.54
   6  -1 -13   33.35    1.78
   6  -1 -13   34.25    2.48
   6  -1 -13   34.46    1.84
   6  -1 -13   34.91    2.30
   6   1 -13   32.41    1.99
   6   1 -13   34.74    2.50
   6   1 -13   31.47    1.86
  -6  -1  12    2.49    1.17
  -6   1  12    1.04    0.88
   6  -1 -12    1.76    1.01
   6  -1 -12    1.99    1.11
   6  -1 -12    3.81    1.14
   6  -1 -12    2.01    1.02
   6  -1 -12    2.16    0.90
   6  -1 -12    2.60    1.12
   6   1 -12    1.73    1.02
   6   1 -12    1.50    1.08
  -6  -1  11    4.93    1.19
  -6   1  11    3.00    0.93
   6  -1 -11    4.19    0.98
   6  -1 -11    4.81    1.33
   6  -1 -11    6.04    1.23
   6  -1 -11    3.06    0.95
   6  -1 -11    5.42    1.05
   6  -1 -11    4.40    1.12
   6   1 -11    4.56    1.11
   6   1 -11    4.89    0.97
   6   1 -11    2.30    0.92
  -6  -1  10    7.73    1.20
  -6   1  10    6.42    1.01
   6  -1 -10    3.55    0.83
   6  -1 -10    7.90    1.09
   6  -1 -10    6.04    1.15
   6  -1 -10    3.69    0.88
   6  -1 -10    5.46    0.96
   6  -1 -10    4.17    1.00
   6   1 -10    6.74    1.11
   6   1 -10    8.58    1.11
   6   1 -10    8.74    1.18
  -6  -1   9    4.12    1.03
  -6   1   9    3.81    0.87
   6  -1  -9    2.82    0.75
   6  -1  -9    2.71    0.80
   6  -1  -9    2.36    0.76
   6  -1  -9    3.46    0.66
   6  -1  -9    4.21    0.86
   6   1  -9    2.51    0.82
   6   1  -9    3.82    0.84
   6   1  -9    3.53    0.87
  -6  -1   8   15.23    0.94
  -6   1   8   21.62    1.10
  -6   1   8   26.47    1.34
   6  -1  -8   25.23    1.46
   6  -1  -8   23.47    1.33
   6  -1  -8   17.65    0.98
   6  -1  -8   18.71    1.02
   6  -1  -8   24.40    1.30
   6   1  -8   25.88    1.48
   6   1  -8   25.33    1.27
   6   1  -8   26.34    1.42
  -6  -1   7    2.59    0.59
  -6  -1   7    3.69    0.63
  -6   1   7    2.20    0.59
   6  -1  -7    3.97    0.74
   6  -1  -7    2.83    0.70
   6  -1  -7    3.85    0.67
   6  -1  -7    2.61    0.45
   6  -1  -7    4.39    0.75
   6   1  -7    3.88    0.77
   6   1  -7    2.74    0.64
   6   1  -7    3.43    0.79
  -6  -1   6  149.25    2.25
  -6  -1   6  191.11    2.60
  -6   1   6  157.88    2.48
   6  -1  -6  164.56    2.62
   6  -1  -6  154.92    2.46
   6  -1  -6  154.88    2.44
   6  -1  -6  148.84    2.07
   6  -1  -6  168.90    2.57
   6   1  -6  176.93    2.68
   6   1  -6  165.62    2.49
   6   1  -6  177.87    2.64
  -6  -1   5   76.93    1.56
  -6  -1   5   97.75    1.90
  -6   1   5   84.73    1.78
   6  -1  -5   83.40    1.92
   6  -1  -5   76.86    1.69
   6  -1  -5   74.70    1.70
   6  -1  -5   84.00    1.82
   6   1  -5   88.36    1.95
   6   1  -5   83.28    1.71
   6   1  -5   89.50    1.83
  -6  -1   4   24.13    1.11
  -6   1   4   18.24    0.91
   6  -1  -4   20.42    1.28
   6  -1  -4   17.25    0.91
   6  -1  -4   18.47    0.94
   6  -1  -4   16.61    0.71
   6  -1  -4   21.28    1.07
   6   1  -4   21.81    1.20
   6   1  -4   17.36    0.84
   6   1  -4   22.02    1.06
   6   1  -4   18.83    0.83
  -6  -1   3    0.82    0.53
  -6   1   3    0.92    0.48
  -6   1   3    0.98    0.49
   6  -1  -3    0.19    0.46
   6  -1  -3    0.57    0.44
   6  -1  -3    0.42    0.30
   6  -1  -3    0.71    0.45
   6   1  -3    0.85    0.57
   6   1  -3    0.21    0.34
   6   1  -3    0.55    0.40
  -6  -1   2   29.98    0.95
  -6  -1   2   28.95    1.18
  -6   1   2   23.92    0.97
  -6   1   2   29.07    1.15
   6  -1  -2   22.43    1.19
   6  -1  -2   23.20    1.00
   6  -1  -2   21.82    0.84
   6  -1  -2   23.39    1.09
   6   1  -2   24.15    1.19
   6   1  -2   25.05    1.21
   6   1  -2   21.41    0.84
   6   1  -2   24.15    1.02
  -6  -1   1   81.86    1.56
  -6  -1   1   79.40    1.76
  -6   1   1   67.02    1.52
  -6   1   1   82.72    1.78
   6  -1  -1   64.61    1.66
   6  -1  -1   60.68    1.46
   6  -1  -1   60.11    1.49
   6  -1  -1   63.47    1.35
   6  -1  -1   68.70    1.63
   6   1  -1   68.45    1.71
   6   1  -1   69.00    1.66
   6   1  -1   66.81    1.55
  -6  -1   0   30.92    1.07
  -6  -1   0   30.63    1.27
  -6   1   0   28.30    1.06
  -6   1   0   33.05    1.29
   6  -1   0   27.08    1.24
   6  -1   0   26.79    1.04
   6  -1   0   22.14    0.99
   6  -1   0   25.55    0.95
   6  -1   0   25.88    1.16
   6   1   0   25.18    1.28
   6   1   0   27.02    1.19
   6   1   0   25.55    1.12
  -6  -1  -1   67.21    1.60
  -6  -1  -1   60.01    1.63
  -6   1  -1   53.34    1.41
  -6   1  -1   65.86    1.74
   6  -1   1   47.67    1.55
   6  -1   1   49.18    1.36
   6  -1   1   45.81    1.36
   6  -1   1   50.75    1.33
   6  -1   1   50.87    1.56
   6   1   1   50.02    1.73
   6   1   1   49.70    1.44
   6   1   1   45.21    1.42
  -6  -1  -2   23.00    1.06
  -6  -1  -2   27.09    1.22
  -6   1  -2   23.42    1.03
  -6   1  -2   26.86    1.29
   6  -1   2   18.49    1.13
   6  -1   2   20.98    0.99
   6  -1   2   16.64    0.91
   6  -1   2   18.27    0.89
   6  -1   2   22.53    1.18
   6   1   2   22.35    1.44
   6   1   2   16.78    1.01
  -6  -1  -3   16.21    0.97
  -6  -1  -3   24.87    1.30
  -6  -1  -3   24.20    1.27
  -6  -1  -3   18.76    1.10
  -6   1  -3   22.31    1.08
  -6   1  -3   20.92    1.24
   6  -1   3   13.19    0.83
   6  -1   3   18.81    1.22
   6   1   3   16.85    1.32
   6   1   3   15.34    1.02
  -6  -1  -4   41.73    1.52
  -6  -1  -4   49.78    1.72
  -6  -1  -4   49.34    1.71
  -6   1  -4   35.97    1.38
  -6   1  -4   43.10    1.69
   6  -1   4   34.50    1.95
   6  -1   4   35.90    1.51
   6   1   4   40.85    1.75
   6   1   4   38.44    1.93
  -6  -1  -5   28.32    1.56
  -6  -1  -5   28.32    1.52
  -6   1  -5   22.93    1.41
   6  -1   5   19.06    1.70
   6  -1   5   18.37    1.34
   6   1   5   21.70    1.52
   6   1   5   22.06    1.82
  -6  -1  -6   41.33    2.31
  -6  -1  -6   51.69    2.01
  -6  -1  -6   52.46    1.99
  -6   1  -6   50.24    2.62
  -6   1  -6   37.36    1.69
   6  -1   6   36.98    2.41
   6  -1   6   52.42    2.54
   6  -1   6   40.71    2.21
   6  -1   6   33.28    1.63
   6   1   6   42.15    2.00
   6   1   6   43.57    2.24
  -6  -1  -7   33.19    2.18
  -6  -1  -7   36.02    1.88
  -6  -1  -7   36.03    1.83
  -6   1  -7   36.74    2.53
   6  -1   7   33.91    2.43
   6  -1   7   42.54    2.45
   6  -1   7   31.49    2.10
   6  -1   7   27.55    1.63
   6   1   7   34.36    1.91
   6   1   7   33.52    2.21
  -6  -1  -8    2.72    1.01
  -6  -1  -8    3.52    1.00
  -6   1  -8    5.21    1.43
   6  -1   8    3.54    1.34
   6  -1   8    7.07    1.53
   6  -1   8    3.24    1.24
   6  -1   8    1.81    0.80
   6   1   8    3.87    1.11
   6   1   8    3.67    1.32
  -6  -1  -9    1.05    0.94
  -6  -1  -9    1.91    0.89
  -6   1  -9    4.42    1.34
   6  -1   9    1.76    1.31
   6  -1   9    4.79    1.45
   6   1   9    3.30    1.32
  -6  -1 -10    2.00    1.33
  -6   1 -10    2.31    1.22
   6  -1  10    0.21    1.22
   6   1  10    1.71    1.21
  -6  -1 -11    3.70    1.24
   6  -1  11    2.64    1.12
   6   1  11    3.06    1.16
  -6  -1 -12    2.47    1.03
   6  -1  12    1.78    0.91
   6  -2 -17    1.09    0.82
   6  -2 -17    0.05    0.80
   6   2 -17   -0.25    0.85
  -6   2  16    2.41    0.98
   6  -2 -16    1.31    0.94
   6  -2 -16    0.12    1.07
   6  -2 -16    1.14    0.97
   6   2 -16    1.08    1.12
  -6  -2  15    0.85    0.97
  -6   2  15    1.73    1.12
   6  -2 -15    2.50    1.13
   6  -2 -15    2.08    1.23
   6  -2 -15    0.29    0.97
   6  -2 -15    1.63    0.67
   6   2 -15    2.28    1.31
  -6  -2  14   13.32    1.62
  -6   2  14   15.74    1.65
   6  -2 -14   11.68    1.25
   6  -2 -14    9.31    1.43
   6  -2 -14    9.24    1.34
   6  -2 -14   18.83    1.84
   6  -2 -14   12.61    1.47
   6  -2 -14    6.85    1.24
   6  -2 -14   12.27    1.14
   6   2 -14    7.47    1.18
   6   2 -14   17.25    1.84
  -6  -2  13   60.45    3.12
  -6  -2  13   57.26    2.38
   6  -2 -13   43.04    1.87
   6  -2 -13   45.47    2.67
   6  -2 -13   45.60    2.18
   6  -2 -13   50.10    2.56
   6  -2 -13   46.27    2.77
   6  -2 -13   51.67    2.56
   6  -2 -13   42.16    2.16
   6  -2 -13   44.85    1.74
   6   2 -13   43.43    2.10
   6   2 -13   51.95    2.98
  -6  -2  12   16.07    1.70
  -6   2  12   11.09    1.32
   6  -2 -12   11.39    1.35
   6  -2 -12   11.09    1.39
   6  -2 -12   12.72    1.63
   6  -2 -12   11.22    1.55
   6  -2 -12    3.59    0.91
   6  -2 -12    5.88    1.23
   6  -2 -12    7.74    1.38
   6  -2 -12   10.22    1.31
   6  -2 -12    8.26    1.37
   6  -2 -12   13.06    1.58
   6  -2 -12    9.48    1.10
   6   2 -12    7.84    1.28
   6   2 -12    7.81    1.28
  -6  -2  11    1.49    1.18
  -6   2  11    3.10    0.96
   6  -2 -11    2.64    0.99
   6  -2 -11    1.79    1.22
   6  -2 -11    2.70    1.18
   6  -2 -11    0.85    0.86
   6  -2 -11    3.02    1.31
   6  -2 -11    1.27    1.14
   6  -2 -11    1.78    1.07
   6  -2 -11    2.49    0.73
   6   2 -11    1.96    1.12
   6   2 -11    2.06    1.12
  -6  -2  10   27.98    2.03
  -6   2  10   25.76    1.69
   6  -2 -10   25.44    1.75
   6  -2 -10   29.13    2.51
   6  -2 -10   25.04    1.94
   6  -2 -10   23.06    1.51
   6  -2 -10   21.68    2.49
   6  -2 -10   22.55    2.14
   6  -2 -10   23.69    2.04
   6  -2 -10   25.09    1.31
   6  -2 -10   23.63    1.63
   6   2 -10   27.07    1.91
   6   2 -10   29.90    1.85
  -6  -2   9   12.95    1.42
  -6   2   9   11.16    1.28
   6  -2  -9   10.93    1.34
   6  -2  -9   12.54    1.47
   6  -2  -9   13.73    1.48
   6  -2  -9    9.65    1.20
   6  -2  -9   13.20    1.49
   6  -2  -9    8.24    1.16
   6  -2  -9   10.53    0.97
   6  -2  -9   10.24    1.24
   6   2  -9   12.63    1.56
   6   2  -9    9.03    1.05
   6   2  -9   11.91    1.46
  -6  -2   8    4.07    0.87
  -6  -2   8    4.46    1.06
  -6   2   8    3.88    0.92
   6  -2  -8    5.25    1.04
   6  -2  -8    5.34    1.10
   6  -2  -8    2.75    0.85
   6  -2  -8    5.42    1.13
   6  -2  -8    4.02    0.98
   6  -2  -8    3.86    0.64
   6  -2  -8    3.97    0.86
   6   2  -8    2.77    0.88
   6   2  -8    4.70    0.94
   6   2  -8    3.07    0.94
  -6  -2   7   11.53    1.30
  -6  -2   7   11.43    1.05
  -6  -2   7   12.51    1.56
   6  -2  -7   10.99    1.26
   6  -2  -7   13.17    1.32
   6  -2  -7    8.18    0.99
   6  -2  -7   13.46    1.32
   6  -2  -7    9.76    0.85
   6  -2  -7    9.35    1.16
   6   2  -7   11.14    1.30
   6   2  -7   11.57    1.12
   6   2  -7   10.55    1.22
  -6  -2   6   27.25    1.59
  -6  -2   6   25.79    1.36
  -6   2   6   15.46    0.99
   6  -2  -6   22.98    1.51
   6  -2  -6   18.65    1.19
   6  -2  -6   20.95    0.96
   6  -2  -6   22.81    1.32
   6   2  -6   24.18    1.53
   6   2  -6   23.03    1.29
   6   2  -6   23.77    1.39
  -6  -2   5   10.83    1.28
  -6  -2   5   10.37    1.00
  -6   2   5    7.41    0.79
   6  -2  -5    7.71    0.92
   6  -2  -5    6.48    0.78
   6  -2  -5    8.28    0.74
   6  -2  -5    7.64    0.89
   6   2  -5   11.00    1.24
   6   2  -5    9.70    1.04
   6   2  -5    7.93    0.97
  -6  -2   4   11.18    1.24
  -6  -2   4   10.01    1.14
  -6  -2   4    9.30    0.96
  -6   2   4    8.11    0.80
   6  -2  -4    6.29    0.84
   6  -2  -4    7.35    0.77
   6  -2  -4    5.89    0.37
   6  -2  -4    8.94    1.06
   6   2  -4   10.17    1.13
   6   2  -4    7.48    0.80
   6   2  -4    9.05    1.09
  -6  -2   3   28.17    1.45
  -6  -2   3   27.86    1.14
  -6  -2   3   29.39    1.41
  -6  -2   3   25.58    1.27
  -6  -2   3   17.92    0.91
  -6   2   3   24.25    1.15
   6  -2  -3   21.62    1.28
   6  -2  -3   19.53    1.02
   6  -2  -3   17.25    0.54
   6  -2  -3   23.65    1.27
   6   2  -3   24.39    1.31
   6   2  -3   22.13    1.07
   6   2  -3   26.41    1.32
  -6  -2   2   74.39    1.89
  -6  -2   2   66.86    1.66
  -6  -2   2   76.38    1.88
  -6  -2   2   72.05    1.91
  -6  -2   2   68.66    1.67
  -6   2   2   57.24    1.64
  -6   2   2   73.48    1.81
   6  -2  -2   61.78    1.76
   6  -2  -2   55.63    1.62
   6  -2  -2   54.50    1.54
   6  -2  -2   41.77    0.84
   6  -2  -2   62.93    1.82
   6   2  -2   67.86    1.88
   6   2  -2   49.26    1.47
   6   2  -2   66.96    1.75
  -6  -2   1   10.99    0.82
  -6  -2   1   14.84    1.17
  -6  -2   1   12.18    1.09
  -6  -2   1   13.39    1.11
  -6  -2   1   11.21    0.97
  -6  -2   1   11.59    0.79
  -6   2   1    9.98    0.81
  -6   2   1   11.31    0.99
   6  -2  -1    9.82    1.09
   6  -2  -1    9.34    0.79
   6  -2  -1    8.55    0.80
   6  -2  -1   10.06    1.03
   6   2  -1   10.85    1.06
   6   2  -1    9.93    0.78
   6   2  -1   11.23    1.00
  -6  -2   0   30.02    1.25
  -6  -2   0   36.72    1.52
  -6  -2   0   31.54    1.36
  -6  -2   0   35.95    1.48
  -6  -2   0   28.02    1.32
  -6   2   0   25.17    1.17
  -6   2   0   30.74    1.42
   6  -2   0   22.97    1.13
   6  -2   0   27.67    1.07
   6  -2   0   25.79    1.39
   6   2   0   27.60    1.50
   6   2   0   27.03    1.41
   6   2   0   26.35    1.15
   6   2   0   22.68    1.12
  -6  -2  -1   11.63    0.91
  -6  -2  -1   14.12    1.24
  -6  -2  -1   13.64    1.19
  -6  -2  -1   10.65    0.93
  -6   2  -1   11.41    1.06
   6  -2   1   14.34    1.37
   6  -2   1   10.08    0.83
   6  -2   1   10.16    1.07
   6   2   1   10.09    1.19
   6   2   1    9.92    1.05
   6   2   1    8.11    0.89
  -6  -2  -2   30.40    1.34
  -6  -2  -2   35.16    1.86
  -6  -2  -2   42.65    1.73
  -6  -2  -2   42.90    1.70
  -6  -2  -2   32.15    1.38
  -6   2  -2   37.73    1.64
   6  -2   2   28.68    1.82
   6  -2   2   33.41    1.84
   6  -2   2   32.33    1.26
   6  -2   2   32.13    1.57
   6   2   2   32.64    1.62
   6   2   2   33.16    1.84
   6   2   2   32.12    1.50
  -6  -2  -3   31.04    1.85
  -6  -2  -3   28.56    1.46
  -6  -2  -3   34.43    1.61
  -6  -2  -3   33.80    1.64
  -6   2  -3   32.33    1.57
   6  -2   3   23.71    1.80
   6  -2   3   29.00    1.86
   6  -2   3   29.77    1.30
   6  -2   3   23.54    1.43
   6   2   3   27.61    1.72
   6   2   3   28.42    1.85
   6   2   3   27.31    1.45
  -6  -2  -4   44.86    2.12
  -6  -2  -4   45.20    2.22
  -6  -2  -4   46.37    1.92
  -6  -2  -4   46.74    1.93
  -6   2  -4   41.15    1.83
   6  -2   4   33.32    2.36
   6  -2   4   50.57    2.51
   6  -2   4   42.58    2.08
   6  -2   4   39.21    1.53
   6  -2   4   32.34    1.70
   6   2   4   43.77    2.04
   6   2   4   42.58    2.10
  -6  -2  -5    6.33    1.16
  -6  -2  -5    8.29    1.31
  -6  -2  -5   10.16    1.32
  -6  -2  -5    8.19    1.47
  -6  -2  -5    7.54    1.09
  -6   2  -5   13.07    1.49
   6  -2   5    6.57    1.31
   6  -2   5    9.92    1.47
   6  -2   5   15.92    1.59
   6  -2   5    9.49    1.05
   6  -2   5    3.96    0.86
   6   2   5    7.89    1.24
   6   2   5    7.28    1.16
   6   2   5    9.97    1.50
   6   2   5    9.40    1.28
  -6  -2  -6   62.21    3.06
  -6  -2  -6   72.93    2.40
  -6   2  -6   80.82    3.04
   6  -2   6   53.94    2.77
   6  -2   6   87.98    3.05
   6  -2   6   80.19    3.01
   6  -2   6   52.36    2.12
   6   2   6   62.17    2.37
   6   2   6   71.84    3.06
   6   2   6   64.04    2.44
  -6  -2  -7    1.23    0.95
  -6  -2  -7    0.45    1.43
  -6  -2  -7    1.91    1.24
  -6  -2  -7   -0.04    0.86
  -6   2  -7    2.53    1.41
   6  -2   7   -0.42    1.14
   6  -2   7    1.68    1.39
   6  -2   7    0.52    1.12
   6  -2   7    0.38    0.76
   6   2   7    0.62    1.06
   6   2   7    1.40    1.32
   6   2   7    0.27    1.10
  -6  -2  -8    3.77    1.07
  -6  -2  -8    8.54    1.46
  -6  -2  -8    6.95    1.40
  -6  -2  -8    2.60    0.89
  -6   2  -8    5.09    1.45
   6  -2   8    3.44    1.28
   6  -2   8    7.11    1.50
   6   2   8    6.51    1.31
   6   2   8    7.33    1.43
   6   2   8    6.69    1.35
  -6  -2  -9    7.64    1.44
  -6  -2  -9    6.21    1.27
  -6   2  -9    6.88    1.44
   6  -2   9    8.75    1.42
   6  -2   9    9.30    1.52
   6   2   9    9.67    1.46
   6   2   9    8.02    1.38
  -6  -2 -10    0.50    1.20
  -6  -2 -10    0.08    1.03
  -6   2 -10    0.95    1.10
   6  -2  10    0.18    1.02
   6  -2  10    1.52    1.17
   6   2  10    0.83    1.04
   6   2  10    0.58    0.98
  -6  -2 -11    1.22    1.04
   6  -2  11    1.58    0.90
  -6  -2 -12    0.13    0.82
   6   3 -16   -0.28    0.87
   6  -3 -15    2.21    1.04
   6   3 -15    1.92    0.97
  -6   3  14    4.54    1.06
   6  -3 -14    3.44    1.08
   6  -3 -14    5.77    1.05
   6  -3 -14    8.60    1.35
   6  -3 -14    5.23    1.09
   6  -3 -14    3.46    0.96
   6   3 -14    5.42    1.24
  -6  -3  13    7.47    1.54
  -6  -3  13    3.35    0.99
   6  -3 -13    4.30    1.26
   6  -3 -13    5.42    1.18
   6  -3 -13    5.13    1.29
   6  -3 -13    4.37    1.22
   6  -3 -13    4.43    1.13
   6  -3 -13    4.10    1.16
   6  -3 -13    3.91    0.65
   6   3 -13    5.52    1.10
   6   3 -13    5.94    1.43
  -6  -3  12    4.08    1.58
  -6  -3  12    4.63    1.15
   6  -3 -12    2.71    1.27
   6  -3 -12    3.33    1.24
   6  -3 -12    5.10    1.39
   6  -3 -12    3.47    1.33
   6  -3 -12    5.26    1.28
   6  -3 -12    3.86    1.23
   6  -3 -12    3.67    0.67
   6   3 -12    4.50    1.16
   6   3 -12    6.77    1.60
  -6  -3  11   17.28    1.92
  -6  -3  11   14.28    1.73
   6  -3 -11    5.47    1.01
   6  -3 -11   11.74    1.49
   6  -3 -11    8.40    1.36
   6  -3 -11   14.58    1.71
   6  -3 -11   10.98    1.49
   6  -3 -11   14.99    1.59
   6  -3 -11   10.66    1.46
   6  -3 -11   12.69    1.00
   6   3 -11   15.25    1.65
  -6  -3  10    8.97    1.58
  -6  -3  10    5.02    1.25
  -6   3  10    8.66    1.26
   6  -3 -10    7.84    1.27
   6  -3 -10    7.33    1.41
   6  -3 -10   10.71    1.57
   6  -3 -10    5.08    1.13
   6  -3 -10    8.86    1.49
   6  -3 -10    8.45    1.35
   6  -3 -10    8.71    1.49
   6  -3 -10    7.35    0.89
   6   3 -10   11.88    1.50
   6   3 -10    7.36    1.29
  -6  -3   9    8.43    1.29
  -6  -3   9    9.89    1.32
  -6   3   9   11.65    1.41
   6  -3  -9   15.05    1.60
   6  -3  -9   10.37    1.51
   6  -3  -9   10.32    1.47
   6  -3  -9    5.74    1.06
   6  -3  -9   13.31    1.64
   6  -3  -9   10.96    1.46
   6  -3  -9   15.25    1.73
   6  -3  -9    9.87    0.91
   6  -3  -9   12.48    1.41
   6   3  -9   13.58    1.55
   6   3  -9   13.36    1.53
  -6  -3   8    4.43    0.92
  -6  -3   8    7.42    1.21
  -6  -3   8   11.32    1.48
  -6   3   8    9.68    1.33
   6  -3  -8   12.08    1.54
   6  -3  -8   10.22    1.50
   6  -3  -8    4.43    1.15
   6  -3  -8    9.43    1.28
   6  -3  -8    9.15    1.45
   6  -3  -8    7.52    1.29
   6  -3  -8    7.72    1.33
   6  -3  -8    7.60    0.80
   6  -3  -8   10.37    1.32
   6   3  -8    7.56    1.28
   6   3  -8   10.05    1.41
  -6  -3   7   26.24    1.77
  -6  -3   7   29.52    1.97
  -6  -3   7   25.12    1.56
  -6  -3   7   25.09    2.08
  -6   3   7   23.84    1.65
   6  -3  -7   21.65    1.68
   6  -3  -7   25.51    2.48
   6  -3  -7   19.03    1.83
   6  -3  -7   25.44    2.51
   6  -3  -7   24.71    2.13
   6  -3  -7   21.19    0.97
   6  -3  -7   23.32    1.60
   6   3  -7   23.33    1.77
   6   3  -7   24.39    1.79
  -6  -3   6   14.15    1.65
  -6  -3   6   13.28    1.47
  -6  -3   6   11.33    1.39
  -6  -3   6   10.79    1.29
   6  -3  -6    7.04    1.16
   6  -3  -6   13.79    1.59
   6  -3  -6   12.30    1.44
   6  -3  -6    7.37    1.22
   6  -3  -6    8.84    0.73
   6  -3  -6   12.35    1.36
   6   3  -6   13.94    1.50
   6   3  -6   11.27    1.33
   6   3  -6    9.67    1.30
   6   3  -6   11.51    1.45
  -6  -3   5   11.08    1.31
  -6  -3   5   15.63    1.61
  -6  -3   5   11.56    1.36
  -6  -3   5   12.76    1.43
  -6  -3   5   10.75    1.30
  -6  -3   5   12.21    1.25
  -6  -3   5   11.49    1.14
   6  -3  -5   12.14    1.34
   6  -3  -5   14.34    1.60
   6  -3  -5   13.64    1.53
   6  -3  -5    9.03    0.70
   6  -3  -5   12.59    1.34
   6   3  -5    8.80    1.20
   6   3  -5   10.10    1.26
   6   3  -5   12.78    1.42
   6   3  -5   12.99    1.50
  -6  -3   4   11.46    1.32
  -6  -3   4   10.11    1.38
  -6  -3   4    7.08    1.06
  -6  -3   4    6.90    1.08
  -6  -3   4    7.58    1.25
  -6  -3   4   10.84    1.30
  -6  -3   4    9.24    1.14
  -6  -3   4    9.55    1.10
   6  -3  -4    7.38    1.08
   6  -3  -4   11.05    1.42
   6  -3  -4   10.15    1.39
   6  -3  -4   13.15    1.46
   6  -3  -4    7.59    0.66
   6  -3  -4   10.34    1.23
   6   3  -4    6.47    1.10
   6   3  -4    5.98    1.06
   6   3  -4    8.38    1.29
  -6  -3   3   19.35    1.54
  -6  -3   3   17.94    1.70
  -6  -3   3   20.63    1.50
  -6  -3   3   17.17    1.47
  -6  -3   3   20.52    2.05
  -6  -3   3   19.73    1.46
  -6  -3   3   15.21    1.23
  -6  -3   3   18.49    1.28
   6  -3  -3   18.81    2.19
   6  -3  -3   15.58    1.80
   6  -3  -3   18.06    1.69
   6  -3  -3   14.59    0.77
   6  -3  -3   15.27    1.31
   6   3  -3   16.19    1.34
   6   3  -3   15.98    1.45
   6   3  -3   16.91    1.58
  -6  -3   2   14.99    1.56
  -6  -3   2   16.35    1.76
  -6  -3   2   19.12    1.87
  -6  -3   2   17.84    1.48
  -6  -3   2   15.76    1.44
  -6  -3   2   16.99    2.02
  -6  -3   2   15.54    1.32
  -6  -3   2   15.15    1.20
  -6  -3   2   17.05    1.23
   6  -3  -2   20.79    1.72
   6  -3  -2   15.49    1.45
   6  -3  -2   15.45    1.80
   6  -3  -2   13.66    0.78
   6  -3  -2   13.14    1.31
   6   3  -2   16.23    1.80
   6   3  -2   13.36    1.29
   6   3  -2   14.13    1.39
  -6  -3   1   33.71    1.85
  -6  -3   1   31.97    1.99
  -6  -3   1   36.31    2.13
  -6  -3   1   38.17    1.84
  -6  -3   1   34.56    1.74
  -6  -3   1   34.93    2.28
  -6  -3   1   37.99    1.81
  -6  -3   1   26.12    1.43
  -6  -3   1   36.21    1.55
   6  -3  -1   28.07    2.31
   6  -3  -1   32.94    2.04
   6  -3  -1   27.75    1.02
   6  -3  -1   25.49    1.56
   6   3  -1   31.52    2.02
   6   3  -1   27.21    1.58
   6   3  -1   28.41    1.62
  -6  -3   0   11.12    1.26
  -6  -3   0   13.24    1.49
  -6  -3   0   14.09    1.54
  -6  -3   0   12.22    1.44
  -6  -3   0    7.19    1.06
  -6  -3   0   11.31    1.37
  -6  -3   0   11.78    1.38
  -6  -3   0    9.93    1.08
  -6  -3   0   11.89    1.15
  -6   3   0   11.35    1.27
   6  -3   0   11.60    1.41
   6  -3   0   12.92    1.49
   6  -3   0   10.75    0.83
   6  -3   0   10.48    1.29
   6   3   0   10.99    1.40
   6   3   0    8.53    1.21
   6   3   0   10.25    1.24
  -6  -3  -1   34.24    1.83
  -6  -3  -1   33.06    2.09
  -6  -3  -1   35.85    2.17
  -6  -3  -1   36.27    1.88
  -6  -3  -1   32.07    1.68
  -6  -3  -1   35.22    2.31
  -6  -3  -1   35.79    1.83
  -6  -3  -1   34.98    1.57
  -6   3  -1   30.14    1.57
   6  -3   1   31.15    2.51
   6  -3   1   30.49    1.62
   6  -3   1   29.28    2.04
   6  -3   1   29.23    1.18
   6  -3   1   27.26    1.66
   6   3   1   28.64    2.07
   6   3   1   24.87    1.62
  -6  -3  -2   41.25    1.98
  -6  -3  -2   41.28    2.25
  -6  -3  -2   42.02    2.26
  -6  -3  -2   44.47    2.01
  -6  -3  -2   36.08    2.63
  -6  -3  -2   34.36    1.76
  -6  -3  -2   43.80    2.40
  -6  -3  -2   41.37    1.95
  -6  -3  -2   40.99    1.68
  -6   3  -2   34.32    1.73
   6  -3   2   34.12    2.45
   6  -3   2   44.55    2.38
   6  -3   2   36.64    2.19
   6  -3   2   32.94    1.29
   6  -3   2   40.56    2.33
   6  -3   2   29.67    1.65
   6   3   2   33.37    1.85
   6   3   2   35.64    2.19
   6   3   2   29.82    1.65
   6   3   2   32.94    2.54
  -6  -3  -3   56.13    2.18
  -6  -3  -3   58.39    2.50
  -6  -3  -3   58.20    2.43
  -6  -3  -3   62.29    2.30
  -6  -3  -3   55.28    2.91
  -6  -3  -3   57.15    2.64
  -6  -3  -3   59.20    2.23
  -6   3  -3   47.95    2.00
   6  -3   3   49.27    2.73
   6  -3   3   63.86    2.67
   6  -3   3   53.67    2.43
   6  -3   3   46.75    1.54
   6  -3   3   63.91    2.81
   6  -3   3   42.28    1.95
   6   3   3   48.27    2.08
   6   3   3   52.17    2.42
   6   3   3   46.66    1.97
   6   3   3   52.18    2.80
  -6  -3  -4   55.85    2.46
  -6  -3  -4   55.11    2.36
  -6  -3  -4   63.13    2.32
  -6  -3  -4   56.90    2.96
  -6  -3  -4   59.82    2.59
  -6  -3  -4   57.07    2.22
  -6  -3  -4   55.33    1.95
   6  -3   4   45.74    2.65
   6  -3   4   67.95    2.78
   6  -3   4   60.05    2.52
   6  -3   4   49.58    1.64
   6  -3   4   67.98    2.88
   6  -3   4   39.76    1.93
   6   3   4   52.86    2.20
   6   3   4   54.03    2.43
   6   3   4   48.45    1.97
   6   3   4   57.83    2.87
  -6  -3  -5   10.20    1.50
  -6  -3  -5    6.45    1.20
  -6  -3  -5   10.56    1.56
  -6  -3  -5    8.97    1.56
  -6  -3  -5    6.25    1.23
  -6  -3  -5    8.84    1.25
   6  -3   5    7.26    1.34
   6  -3   5   10.35    1.60
   6  -3   5   11.99    1.58
   6  -3   5    7.33    0.88
   6  -3   5   12.30    1.60
   6  -3   5    2.87    0.95
   6   3   5    9.61    1.38
   6   3   5    8.53    1.40
   6   3   5    8.18    1.57
  -6  -3  -6    6.71    1.36
  -6  -3  -6    7.46    1.25
  -6  -3  -6    9.85    1.56
  -6  -3  -6    5.21    1.39
   6  -3   6    2.99    1.12
   6  -3   6   10.03    1.63
   6  -3   6    6.79    1.39
   6  -3   6    4.38    0.76
   6  -3   6   11.96    1.60
   6   3   6    3.05    0.97
   6   3   6    6.48    1.30
   6   3   6    3.63    1.34
  -6  -3  -7    6.13    1.26
  -6  -3  -7    7.96    1.47
  -6  -3  -7    4.10    1.32
  -6   3  -7    6.26    1.44
   6  -3   7    2.41    1.06
   6  -3   7    5.31    1.43
   6  -3   7    6.33    1.35
   6  -3   7    3.85    0.71
   6  -3   7    9.04    1.47
   6   3   7    6.23    1.26
   6   3   7    3.61    1.29
  -6  -3  -8    5.06    1.07
  -6  -3  -8    9.69    1.49
  -6  -3  -8    8.65    1.35
  -6   3  -8    6.94    1.35
   6  -3   8    6.54    1.16
   6  -3   8    7.68    1.42
   6  -3   8    4.81    0.71
   6  -3   8   11.73    1.46
   6   3   8    8.67    1.40
  -6  -3  -9    9.70    1.31
  -6  -3  -9    5.03    1.09
  -6   3  -9   11.59    1.44
   6  -3   9    6.62    1.01
   6  -3   9   13.40    1.51
   6  -3   9   13.10    1.64
   6   3   9    7.53    1.18
  -6  -3 -10   14.32    1.29
   6   3  10   10.96    1.22
  -6  -4  12    1.09    1.09
  -6  -4  12    1.83    1.18
   6  -4 -12    0.88    0.89
   6  -4 -12    1.24    0.91
   6   4 -12    2.07    1.07
  -6  -4  11    2.11    1.25
  -6  -4  11    1.58    1.27
  -6  -4  11    2.24    0.96
   6  -4 -11    1.58    0.93
   6  -4 -11    0.35    0.98
   6  -4 -11    1.12    1.02
   6   4 -11    2.82    1.22
  -6  -4  10   19.12    1.86
  -6  -4  10   21.31    2.21
  -6  -4  10   17.98    1.85
   6  -4 -10   13.93    1.64
   6  -4 -10    9.94    1.32
   6  -4 -10    9.06    1.33
   6  -4 -10   12.18    1.50
  -6  -4   9    1.80    1.30
  -6  -4   9    3.36    1.36
  -6  -4   9    2.76    0.81
  -6  -4   9    2.58    1.07
   6  -4  -9    2.28    1.14
   6  -4  -9    1.42    1.04
   6  -4  -9    1.99    1.21
   6  -4  -9    1.17    1.01
   6   4  -9    1.03    0.93
  -6  -4   8   40.81    2.08
  -6  -4   8   41.67    2.29
  -6  -4   8   42.89    2.54
  -6  -4   8   37.43    1.60
  -6  -4   8   46.83    2.32
   6  -4  -8   33.75    2.17
   6  -4  -8   28.73    2.35
   6  -4  -8   30.28    1.97
   6   4  -8   33.90    1.88
  -6  -4   7    1.68    1.18
  -6  -4   7    3.11    1.08
  -6  -4   7    2.20    1.32
  -6  -4   7    2.72    1.36
  -6  -4   7    2.93    1.38
  -6  -4   7    0.45    0.62
  -6  -4   7    1.19    1.06
   6  -4  -7    1.92    0.89
   6  -4  -7    3.22    1.21
   6  -4  -7    0.69    1.13
   6  -4  -7    0.07    1.16
   6   4  -7    1.91    1.08
   6   4  -7    2.55    1.37
  -6  -4   6    1.06    1.11
  -6  -4   6    0.41    1.19
  -6  -4   6    1.88    1.06
  -6  -4   6    2.06    1.38
  -6  -4   6    2.37    1.39
  -6  -4   6    1.40    1.28
  -6  -4   6    1.17    0.66
  -6  -4   6    2.26    1.15
   6  -4  -6    0.61    1.16
   6   4  -6    1.94    1.08
  -6  -4   5    1.59    1.05
  -6  -4   5    3.87    1.35
  -6  -4   5    2.48    1.03
  -6  -4   5    3.34    1.42
  -6  -4   5    4.71    1.49
  -6  -4   5    5.40    1.53
  -6  -4   5    4.94    1.14
  -6  -4   5    4.30    0.85
  -6  -4   5    3.49    1.21
   6   4  -5    1.90    1.04
   6   4  -5    0.79    1.08
  -6  -4   4    9.39    1.37
  -6  -4   4   12.56    1.62
  -6  -4   4   16.34    1.68
  -6  -4   4   13.30    1.56
  -6  -4   4   12.64    1.60
  -6  -4   4   13.63    1.73
  -6  -4   4   10.87    1.44
  -6  -4   4    9.04    1.24
  -6  -4   4   11.27    1.15
  -6  -4   4    8.38    1.31
   6   4  -4    7.78    1.26
   6   4  -4   10.98    1.45
   6   4  -4   11.38    1.46
  -6  -4   3   21.20    1.75
  -6  -4   3   20.64    2.02
  -6  -4   3   19.33    1.68
  -6  -4   3   24.23    2.33
  -6  -4   3   24.27    2.20
  -6  -4   3   18.73    1.65
  -6  -4   3   23.92    2.45
  -6  -4   3   20.35    2.06
  -6  -4   3   19.93    1.63
  -6  -4   3   20.94    1.32
  -6  -4   3   18.95    2.10
   6   4  -3   18.81    1.67
   6   4  -3   20.02    2.16
  -6  -4   2   38.98    2.01
  -6  -4   2   44.25    2.47
  -6  -4   2   41.97    2.02
  -6  -4   2   41.74    2.56
  -6  -4   2   47.25    2.67
  -6  -4   2   35.83    1.92
  -6  -4   2   46.74    2.64
  -6  -4   2   42.49    2.38
  -6  -4   2   43.60    2.05
  -6  -4   2   38.62    1.61
  -6  -4   2   37.24    2.27
   6   4  -2   32.69    1.90
   6   4  -2   37.91    2.40
  -6  -4   1   20.87    1.69
  -6  -4   1   24.88    2.20
  -6  -4   1   22.96    1.70
  -6  -4   1   24.54    2.33
  -6  -4   1   28.65    2.41
  -6  -4   1   17.01    1.59
  -6  -4   1   24.32    2.35
  -6  -4   1   23.08    2.15
  -6  -4   1   23.97    1.71
  -6  -4   1   22.57    1.34
   6  -4  -1   19.85    1.79
   6   4  -1   20.25    2.19
  -6  -4   0    1.05    0.97
  -6  -4   0    3.83    1.21
  -6  -4   0    0.34    1.19
  -6  -4   0    1.03    0.97
  -6  -4   0    0.77    1.21
  -6  -4   0    1.14    1.40
  -6  -4   0    0.63    1.25
  -6  -4   0    0.17    1.10
  -6  -4   0    1.20    0.87
  -6  -4   0    0.92    0.66
   6  -4   0    0.17    1.09
   6   4   0    1.06    1.09
  -6  -4  -1   23.50    1.70
  -6  -4  -1   18.06    1.81
  -6  -4  -1   21.05    1.93
  -6  -4  -1   23.83    1.68
  -6  -4  -1   22.85    2.35
  -6  -4  -1   24.85    2.28
  -6  -4  -1   24.31    2.28
  -6  -4  -1   22.90    2.16
  -6  -4  -1   21.66    1.64
  -6  -4  -1   24.35    1.35
   6  -4   1   18.44    1.86
   6  -4   1   16.28    0.70
   6  -4   1   22.53    2.14
   6   4   1   18.32    1.64
  -6  -4  -2    3.04    1.09
  -6  -4  -2    2.73    1.25
  -6  -4  -2    3.73    1.25
  -6  -4  -2    2.63    0.95
  -6  -4  -2    3.07    1.32
  -6  -4  -2    4.41    1.44
  -6  -4  -2    6.13    1.46
  -6  -4  -2    3.11    1.22
  -6  -4  -2    2.16    0.65
   6  -4   2    2.73    1.12
   6  -4   2    2.30    0.45
   6  -4   2    4.54    1.24
   6   4   2    1.84    1.13
  -6  -4  -3    1.06    0.94
  -6  -4  -3    0.84    1.18
  -6  -4  -3   -0.43    1.07
  -6  -4  -3    2.42    1.26
  -6  -4  -3    2.63    1.36
  -6  -4  -3    2.43    1.29
  -6  -4  -3    1.06    1.10
  -6  -4  -3    1.16    0.59
   6  -4   3    0.96    1.02
   6  -4   3    0.69    0.42
   6  -4   3    1.74    1.15
   6   4   3    2.62    1.11
  -6  -4  -4    6.36    1.11
  -6  -4  -4    5.80    1.29
  -6  -4  -4    6.12    1.38
  -6  -4  -4    4.94    1.38
  -6  -4  -4    3.77    1.22
  -6  -4  -4    7.04    1.39
  -6  -4  -4    4.13    1.19
  -6  -4  -4    5.25    0.83
   6  -4   4    4.66    1.29
   6  -4   4    2.76    1.00
   6  -4   4    2.58    0.50
   6  -4   4    3.28    1.13
   6   4   4    4.68    1.20
   6   4   4    3.14    1.17
  -6  -4  -5    4.23    1.10
  -6  -4  -5    5.96    1.26
  -6  -4  -5    8.80    1.43
  -6  -4  -5    5.90    1.26
  -6  -4  -5    6.40    1.19
  -6  -4  -5    5.00    1.14
  -6  -4  -5    6.91    0.82
   6  -4   5   10.95    1.51
   6  -4   5    9.19    1.19
   6  -4   5    5.19    0.64
   6  -4   5    7.20    1.20
   6   4   5    3.72    1.06
   6   4   5    5.88    1.20
  -6  -4  -6    1.02    0.87
  -6  -4  -6    2.46    1.04
  -6  -4  -6    0.33    1.08
  -6  -4  -6    0.38    1.05
  -6  -4  -6    1.75    1.03
  -6  -4  -6    0.62    0.85
  -6   4  -6   -0.56    1.02
   6  -4   6    2.85    1.11
   6  -4   6    2.07    1.04
   6   4   6    0.16    0.88
   6   4   6    0.40    0.96
  -6  -4  -7    1.77    1.02
  -6  -4  -7    0.87    0.87
   6  -4   7    3.15    0.89
   6   4   7    1.06    0.88
  -6  -4  -8    3.82    0.92
  -6  -5   9    1.90    0.93
  -6  -5   9    3.17    1.01
  -6  -5   8    1.03    0.92
  -6  -5   8    1.73    1.00
  -6  -5   8    0.86    0.65
  -6  -5   7    1.24    0.97
  -6  -5   7    1.01    1.03
  -6  -5   7    0.84    0.74
  -6  -5   6    4.24    1.00
  -6  -5   6    5.57    1.09
  -6  -5   6    3.51    1.05
  -6  -5   6    5.27    0.89
  -6  -5   5    4.73    1.04
  -6  -5   5    3.77    1.00
  -6  -5   5    5.97    1.17
  -6  -5   5    7.25    1.18
  -6  -5   5    4.65    0.92
   6   5  -5    5.14    1.16
  -6  -5   4    4.86    1.11
  -6  -5   4    4.92    1.11
  -6  -5   4    6.55    1.18
  -6  -5   4    9.02    1.26
  -6  -5   4    3.04    0.87
  -6  -5   3    0.04    0.95
  -6  -5   3    2.12    1.05
  -6  -5   3    1.45    1.07
  -6  -5   3    0.90    1.05
  -6  -5   2    0.88    0.97
  -6  -5   2    2.18    1.08
  -6  -5   2    2.97    1.12
  -6  -5   2    3.10    1.04
  -6  -5   1   17.78    1.43
  -6  -5   1   23.05    1.69
  -6  -5   1   27.00    1.73
  -6  -5   1   23.90    1.74
  -6  -5   0    2.88    1.11
  -6  -5   0    3.84    1.10
  -6  -5   0    1.42    1.04
  -6  -5  -1    1.49    1.04
  -6  -5  -1    1.20    0.98
  -6  -5  -1    3.34    1.06
  -6  -5  -2    4.55    1.05
  -6  -5  -2    5.82    1.06
  -6  -5  -2    4.57    0.99
  -6  -5  -3   13.13    1.35
  -6  -5  -3   15.10    1.32
  -6  -5  -3   12.87    1.24
  -6  -5  -4    6.02    0.96
  -6  -5  -4    6.10    1.00
  -6  -5  -4    7.34    0.91
   7   0 -18   23.43    1.53
   7   0 -17    4.23    1.06
   7   0 -17    3.24    1.10
   7   0 -16    0.09    1.15
   7   0 -16   -0.70    1.16
   7   0 -15    5.86    0.97
   7   0 -15   12.95    1.65
   7   0 -15   13.02    1.57
   7   0 -14    4.17    1.02
   7   0 -14   12.41    1.68
   7   0 -14   13.41    1.72
   7   0 -14   11.75    1.45
  -7   0  13    5.97    1.30
   7   0 -13    3.92    1.07
   7   0 -13    4.25    1.09
   7   0 -13    4.42    1.57
   7   0 -13    4.50    1.11
   7   0 -13    5.90    1.27
  -7   0  12    1.33    1.13
   7   0 -12   -0.02    0.92
   7   0 -12    1.77    1.01
   7   0 -12    1.25    0.97
   7   0 -12    0.34    1.08
  -7   0  11    5.66    1.23
   7   0 -11    4.18    1.02
   7   0 -11    6.00    1.17
   7   0 -11    2.67    0.98
   7   0 -11    5.53    1.22
  -7   0  10   -0.35    0.97
   7   0 -10   -0.63    0.75
   7   0 -10   -0.34    0.88
   7   0 -10    0.26    0.77
   7   0 -10   -0.12    0.79
   7   0 -10    0.57    0.92
  -7   0   9   -0.15    0.97
   7   0  -9   -0.13    0.70
   7   0  -9   -0.34    0.70
  -7   0   8    1.57    0.61
  -7   0   8    3.47    1.04
   7   0  -8    4.41    0.89
   7   0  -8    3.17    0.76
  -7   0   7   25.39    1.17
   7   0  -7   28.63    1.31
   7   0  -7   29.79    1.37
   7   0  -7   26.58    1.13
  -7   0   6   15.47    0.91
   7   0  -6   19.44    1.20
   7   0  -6   17.60    1.12
   7   0  -6   17.01    0.96
  -7   0   5  103.80    1.96
  -7   0   5  134.21    2.19
   7   0  -5  115.00    2.24
   7   0  -5  113.14    2.14
   7   0  -5  102.78    1.98
   7   0  -5   92.58    1.87
  -7   0   4   79.10    1.68
  -7   0   4   98.38    1.95
   7   0  -4   82.26    1.92
   7   0  -4   76.25    1.76
   7   0  -4   79.25    1.77
   7   0  -4   72.15    1.66
  -7   0   3    1.57    0.48
  -7   0   3    3.13    0.63
   7   0  -3    1.99    0.60
   7   0  -3    1.60    0.60
   7   0  -3    2.51    0.58
   7   0  -3    2.03    0.48
  -7   0   2   93.02    1.95
   7   0  -2   76.77    1.95
   7   0  -2   70.47    1.70
  -7   0   1   19.82    1.12
   7   0  -1   15.56    1.26
   7   0  -1   14.79    0.92
  -7   0   0   16.59    1.09
   7   0   0   14.22    1.25
   7   0   0   12.08    0.89
  -7   0  -1   40.73    1.49
   7   0   1   32.20    1.47
   7   0   1   27.63    1.24
  -7   0  -2   12.50    0.86
  -7   0  -2   13.73    1.08
   7   0   2   10.33    1.05
   7   0   2    8.76    0.91
  -7   0  -3    1.56    0.52
  -7   0  -3    2.11    0.79
   7   0   3    1.16    0.72
   7   0   3    2.29    0.98
  -7   0  -4   -0.41    0.70
   7   0   4   -0.28    0.72
   7   0   4   -0.63    0.89
  -7   0  -5   11.26    1.48
   7   0   5    5.81    0.99
   7   0   5   10.52    1.42
  -7   0  -6    7.51    1.42
   7   0   6    3.74    1.25
   7   0   6    5.05    1.32
  -7   0  -7    3.89    1.34
   7   0   7    1.38    1.11
   7   0   7    2.64    1.33
  -7   0  -8    4.98    1.35
   7   0   8    5.43    1.31
   7   0   8    3.97    1.39
  -7   0  -9    6.70    1.32
   7   0   9    9.38    1.43
   7   0   9    7.10    1.30
   7   0  10   41.12    2.16
   7   0  10   36.42    1.91
   7   0  11   -0.13    0.81
   7   1 -18    1.68    0.93
   7  -1 -17    3.57    1.01
   7  -1 -17    3.31    0.97
   7   1 -17    4.43    1.14
   7  -1 -16    1.96    1.17
   7  -1 -16    1.79    1.15
   7  -1 -16    0.44    0.89
   7   1 -16    0.14    1.07
   7   1 -16    0.97    1.24
  -7  -1  15    7.79    1.31
  -7   1  15    4.09    1.14
   7  -1 -15    3.52    0.89
   7  -1 -15    6.00    1.33
   7  -1 -15    7.58    1.46
   7  -1 -15    7.80    1.31
   7   1 -15    5.83    1.12
   7   1 -15    6.32    1.39
   7   1 -15    7.26    1.49
  -7  -1  14    5.18    1.29
  -7   1  14    1.94    1.11
   7  -1 -14    2.91    0.93
   7  -1 -14    2.10    1.18
   7  -1 -14    4.33    1.47
   7  -1 -14    2.76    1.20
   7   1 -14    2.71    1.02
   7   1 -14    4.18    1.38
   7   1 -14    2.49    1.50
  -7  -1  13    9.91    1.46
  -7   1  13    8.02    1.20
   7  -1 -13    7.68    1.19
   7  -1 -13    6.75    1.32
   7  -1 -13   11.63    1.48
   7  -1 -13    9.77    1.38
   7  -1 -13   11.30    1.73
   7  -1 -13    9.75    1.29
   7  -1 -13   10.54    1.50
   7   1 -13    8.46    1.27
   7   1 -13   11.56    1.72
   7   1 -13    5.83    1.23
   7   1 -13    9.57    1.70
  -7  -1  12   40.25    2.20
  -7   1  12   34.86    1.84
   7  -1 -12   33.63    1.82
   7  -1 -12   34.05    2.41
   7  -1 -12   38.49    2.10
   7  -1 -12   30.02    1.67
   7  -1 -12   35.30    2.35
   7   1 -12   33.83    1.95
   7   1 -12   35.17    1.70
   7   1 -12   32.34    1.88
   7   1 -12   42.23    2.20
  -7  -1  11    5.26    1.26
  -7   1  11    4.49    1.05
   7  -1 -11    6.66    1.34
   7  -1 -11    6.27    1.24
   7  -1 -11    3.38    1.03
   7  -1 -11    6.10    1.05
   7  -1 -11    3.82    1.11
   7   1 -11    6.12    1.25
   7   1 -11    6.95    1.15
   7   1 -11    3.07    1.05
   7   1 -11    5.21    1.15
  -7  -1  10    9.49    1.34
  -7   1  10    8.97    1.31
  -7   1  10    7.61    1.10
   7  -1 -10    7.86    1.10
   7  -1 -10    6.71    1.36
   7  -1 -10    7.91    1.24
   7  -1 -10    5.69    1.05
   7  -1 -10    4.73    1.07
   7  -1 -10    7.21    1.10
   7   1 -10    6.60    1.10
   7   1 -10    6.82    1.10
   7   1 -10    7.87    1.22
   7   1 -10    7.70    1.22
  -7  -1   9    7.51    1.21
  -7   1   9    4.98    1.08
  -7   1   9    5.41    0.99
   7  -1  -9    5.10    0.94
   7  -1  -9    5.26    1.10
   7  -1  -9    7.80    1.16
   7  -1  -9    4.90    1.06
   7  -1  -9    5.66    1.09
   7  -1  -9    4.47    0.71
   7  -1  -9    7.35    1.05
   7   1  -9    6.44    1.06
   7   1  -9    2.56    0.82
   7   1  -9    7.31    1.10
   7   1  -9    5.47    1.12
  -7  -1   8    6.27    0.72
  -7  -1   8   10.52    1.24
  -7   1   8   12.22    1.32
  -7   1   8    9.33    1.05
   7  -1  -8   12.83    1.25
   7  -1  -8    9.07    1.11
   7  -1  -8   11.82    1.30
   7  -1  -8    8.82    0.89
   7  -1  -8    9.34    1.06
   7   1  -8   11.58    1.19
   7   1  -8    9.63    1.07
   7   1  -8    9.21    1.15
  -7  -1   7    6.25    0.72
  -7  -1   7    8.09    0.86
  -7   1   7    4.78    0.76
   7  -1  -7   11.08    1.16
   7  -1  -7    8.82    1.03
   7  -1  -7    3.95    0.67
   7  -1  -7    7.84    0.94
   7   1  -7    5.89    0.88
   7   1  -7    8.44    1.05
   7   1  -7    8.82    1.03
  -7  -1   6    7.51    0.92
  -7   1   6    4.52    0.71
   7  -1  -6   10.59    1.10
   7  -1  -6    5.46    0.77
   7  -1  -6    6.69    0.76
   7  -1  -6    7.69    0.93
   7   1  -6    5.54    0.85
   7   1  -6    2.21    0.50
   7   1  -6    6.73    0.85
  -7  -1   5    3.14    0.68
  -7   1   5    2.72    0.62
   7  -1  -5    4.76    0.82
   7  -1  -5    2.75    0.67
   7  -1  -5    2.67    0.60
   7  -1  -5    3.72    0.53
   7  -1  -5    4.24    0.73
   7   1  -5    4.58    0.87
   7   1  -5    3.18    0.66
  -7  -1   4   30.01    1.28
  -7   1   4   20.81    1.02
  -7   1   4   31.52    1.20
   7  -1  -4   26.04    1.38
   7  -1  -4   23.51    1.11
   7  -1  -4   19.95    0.85
   7  -1  -4   27.23    1.24
   7   1  -4   26.67    1.28
   7   1  -4   24.47    1.05
  -7  -1   3   86.72    1.98
  -7   1   3   73.43    1.74
  -7   1   3   91.50    1.95
   7  -1  -3   75.12    1.99
   7  -1  -3   70.13    1.75
   7  -1  -3   64.38    1.47
   7  -1  -3   75.37    1.84
   7   1  -3   74.99    1.84
   7   1  -3   73.02    1.83
   7   1  -3   70.59    1.68
  -7  -1   2   21.44    1.20
  -7   1   2   15.92    0.90
  -7   1   2   18.64    1.14
   7  -1  -2   17.59    1.21
   7  -1  -2   14.91    0.96
   7  -1  -2   14.00    0.80
   7  -1  -2   15.61    1.04
   7   1  -2   17.52    1.19
   7   1  -2   16.29    1.14
   7   1  -2   14.42    0.93
  -7  -1   1    9.67    0.95
  -7   1   1    7.56    0.72
  -7   1   1    9.76    1.00
   7  -1  -1    8.33    0.92
   7  -1  -1    6.46    0.77
   7  -1  -1    6.28    0.64
   7  -1  -1    5.35    0.70
   7   1  -1    6.42    0.81
   7   1  -1    7.91    0.97
   7   1  -1    6.28    0.76
  -7  -1   0   13.90    0.86
  -7  -1   0   14.86    1.07
  -7   1   0   12.42    0.85
  -7   1   0   14.08    1.13
   7  -1   0   12.50    1.21
   7  -1   0   11.38    0.82
   7  -1   0    9.30    0.81
   7  -1   0    9.33    0.71
   7  -1   0   11.13    1.03
   7   1   0   11.90    1.17
   7   1   0   10.05    0.92
  -7  -1  -1    1.99    0.54
  -7  -1  -1    2.42    0.74
  -7   1  -1    1.86    0.55
  -7   1  -1    1.04    0.66
   7  -1   1    2.31    0.71
   7  -1   1    1.11    0.50
   7  -1   1    1.61    0.59
   7  -1   1    0.83    0.58
   7   1   1    0.87    0.68
   7   1   1    0.71    0.57
  -7  -1  -2   20.96    1.08
  -7  -1  -2   24.80    1.31
  -7   1  -2   25.15    1.37
   7  -1   2   17.39    1.32
   7  -1   2   23.46    1.82
   7  -1   2   20.73    1.23
   7   1   2   19.35    1.40
  -7  -1  -3    9.32    1.09
  -7   1  -3    9.14    1.20
   7  -1   3    9.37    1.29
   7  -1   3    8.76    1.05
   7   1   3    9.67    1.23
   7   1   3    5.52    1.06
  -7  -1  -4   13.17    1.49
  -7   1  -4   16.06    1.69
  -7   1  -4   11.13    1.23
   7  -1   4   10.01    1.33
   7  -1   4   16.28    1.72
   7  -1   4    8.95    1.30
   7  -1   4   10.44    1.16
   7   1   4   14.35    1.45
   7   1   4   11.99    1.38
  -7  -1  -5   26.67    2.05
  -7  -1  -5   23.00    2.24
  -7   1  -5   30.03    2.43
  -7   1  -5   22.05    1.47
   7  -1   5   17.55    2.18
   7  -1   5   29.19    2.27
   7  -1   5   21.90    2.02
   7  -1   5   19.25    1.43
   7   1   5   23.12    1.72
   7   1   5   28.67    2.23
   7   1   5   25.30    1.98
  -7  -1  -6    3.32    1.19
  -7  -1  -6    4.71    1.24
  -7  -1  -6    3.18    0.93
  -7   1  -6    6.01    1.45
  -7   1  -6    4.96    1.13
   7  -1   6    3.06    1.24
   7  -1   6    7.62    1.50
   7  -1   6    5.04    1.30
   7  -1   6    4.56    1.03
   7   1   6    2.33    1.07
   7   1   6    4.71    1.30
   7   1   6    4.14    1.28
  -7  -1  -7    4.92    1.25
  -7  -1  -7    5.67    1.15
  -7  -1  -7    6.25    1.09
  -7   1  -7    3.44    1.34
   7  -1   7    6.03    1.41
   7  -1   7    4.50    1.37
   7  -1   7    4.64    1.30
   7  -1   7    5.52    1.10
   7   1   7    5.60    1.21
   7   1   7    4.12    1.34
  -7  -1  -8   35.54    2.13
  -7  -1  -8   32.22    1.75
  -7   1  -8   40.67    2.54
   7  -1   8   30.82    2.46
   7  -1   8   28.00    2.06
   7   1   8   29.62    1.77
   7   1   8   34.43    2.22
  -7   1  -9    7.16    1.37
   7  -1   9   10.44    1.48
   7  -1   9    5.77    1.32
   7   1   9    6.85    1.34
  -7   1 -10    4.05    1.18
   7  -1  10    2.33    1.07
   7   1  10    2.92    1.13
   7  -1  11   -0.80    0.83
   7  -2 -17   -0.34    0.77
   7   2 -17   -0.23    0.83
  -7   2  16    1.67    0.93
   7  -2 -16    2.79    0.95
   7  -2 -16    3.30    1.08
   7   2 -16    1.60    1.08
  -7  -2  15   14.08    1.35
  -7   2  15   13.24    1.56
   7  -2 -15   12.06    1.42
   7  -2 -15   12.04    1.22
   7  -2 -15   14.68    1.83
   7  -2 -15   14.24    1.53
   7   2 -15   16.52    1.65
  -7  -2  14   19.04    1.63
   7  -2 -14   16.64    1.98
   7  -2 -14   17.19    1.48
   7  -2 -14   19.91    2.05
   7  -2 -14   18.22    1.88
   7  -2 -14   15.90    1.19
   7   2 -14   23.07    2.29
  -7  -2  13    5.23    1.61
  -7  -2  13    5.13    1.25
   7  -2 -13    5.12    1.36
   7  -2 -13    3.79    1.23
   7  -2 -13    2.85    1.37
   7  -2 -13    3.46    1.18
   7  -2 -13    3.63    1.21
   7  -2 -13    1.50    1.12
   7  -2 -13    3.90    0.83
   7   2 -13    2.15    1.02
   7   2 -13    4.33    1.41
   7   2 -13    5.66    1.54
  -7  -2  12    7.18    1.66
  -7  -2  12    8.18    1.38
  -7   2  12   10.21    1.33
   7  -2 -12    9.47    1.32
   7  -2 -12   10.92    1.62
   7  -2 -12    7.12    1.36
   7  -2 -12    2.39    0.86
   7  -2 -12   11.00    1.73
   7  -2 -12    6.32    1.33
   7  -2 -12    7.46    1.36
   7  -2 -12    7.27    1.32
   7  -2 -12    6.84    0.91
   7   2 -12    7.00    1.24
   7   2 -12    7.89    1.48
   7   2 -12    4.10    1.18
   7   2 -12    8.67    1.76
  -7  -2  11   53.11    2.42
  -7   2  11   41.49    2.01
   7  -2 -11   47.01    2.11
   7  -2 -11   47.34    2.75
   7  -2 -11   48.18    2.32
   7  -2 -11   44.63    1.98
   7  -2 -11   48.81    2.86
   7  -2 -11   42.69    2.47
   7  -2 -11   48.83    2.33
   7  -2 -11   46.71    1.70
   7   2 -11   50.74    2.28
   7   2 -11   50.37    2.21
  -7  -2  10   28.50    2.08
  -7   2  10   23.91    1.70
   7  -2 -10   23.41    1.65
   7  -2 -10   27.95    2.47
   7  -2 -10   25.38    1.99
   7  -2 -10   22.19    1.54
   7  -2 -10   29.18    2.61
   7  -2 -10   24.32    2.16
   7  -2 -10   26.93    2.14
   7  -2 -10   25.80    1.32
   7  -2 -10   22.42    1.58
   7   2 -10   27.37    1.80
   7   2 -10   22.93    1.47
   7   2 -10   25.73    1.80
  -7  -2   9   31.48    2.05
  -7   2   9   25.77    1.62
   7  -2  -9   28.24    1.80
   7  -2  -9   29.48    2.41
   7  -2  -9   27.96    1.97
   7  -2  -9   23.19    1.46
   7  -2  -9   27.75    2.32
   7  -2  -9   27.23    2.15
   7  -2  -9   32.92    2.17
   7  -2  -9   26.95    1.29
   7  -2  -9   27.06    1.64
   7   2  -9   30.75    1.89
   7   2  -9   27.07    1.55
   7   2  -9   27.23    1.74
   7   2  -9   32.09    2.34
  -7  -2   8   58.57    1.95
  -7  -2   8   58.47    2.32
  -7   2   8   48.58    1.95
   7  -2  -8   53.92    2.14
   7  -2  -8   53.85    2.68
   7  -2  -8   50.48    2.22
   7  -2  -8   42.42    1.75
   7  -2  -8   43.76    2.27
   7  -2  -8   54.23    2.38
   7  -2  -8   49.30    1.54
   7  -2  -8   48.92    1.94
   7   2  -8   55.45    2.18
   7   2  -8   53.79    1.97
   7   2  -8   54.72    2.09
   7   2  -8   59.10    2.53
  -7  -2   7    3.59    0.92
  -7  -2   7    3.45    1.05
   7  -2  -7    3.97    1.02
   7  -2  -7    1.97    0.97
   7  -2  -7    2.60    0.82
   7  -2  -7    3.12    1.06
   7  -2  -7    3.44    1.07
   7  -2  -7    2.73    0.58
   7  -2  -7    2.36    0.78
   7   2  -7    2.88    0.94
   7   2  -7    2.06    0.87
   7   2  -7    2.39    0.94
   7   2  -7    3.03    1.07
  -7  -2   6   28.36    1.68
  -7  -2   6   25.00    1.36
   7  -2  -6   23.76    1.51
   7  -2  -6   22.06    1.70
   7  -2  -6   25.66    1.93
   7  -2  -6   25.07    1.77
   7  -2  -6   23.56    1.12
   7  -2  -6   24.86    1.48
   7   2  -6   26.08    1.64
   7   2  -6   23.26    1.41
   7   2  -6   24.34    1.52
   7   2  -6   25.93    2.08
  -7  -2   5   25.44    1.48
  -7  -2   5   24.94    1.34
   7  -2  -5   22.92    1.47
   7  -2  -5   21.28    1.85
   7  -2  -5   25.76    1.73
   7  -2  -5   22.73    1.07
   7  -2  -5   21.31    1.40
   7   2  -5   24.19    1.44
   7   2  -5   23.23    1.46
   7   2  -5   23.58    1.43
  -7  -2   4   21.34    1.45
  -7  -2   4   18.56    1.23
   7  -2  -4   16.03    1.33
   7  -2  -4   15.97    1.61
   7  -2  -4   19.60    1.50
   7  -2  -4   16.85    0.96
   7  -2  -4   16.69    1.29
   7   2  -4   16.70    1.36
   7   2  -4   18.05    1.37
   7   2  -4   17.32    1.25
  -7  -2   3   29.51    1.50
  -7  -2   3   29.40    1.42
   7  -2  -3   26.74    1.46
   7  -2  -3   28.47    1.89
   7  -2  -3   28.88    1.72
   7  -2  -3   26.99    1.09
   7  -2  -3   26.36    1.45
   7   2  -3   28.00    1.52
   7   2  -3   25.03    1.37
  -7  -2   2    7.79    1.16
  -7  -2   2    8.34    0.99
  -7   2   2    6.26    0.86
   7  -2  -2    9.28    1.09
   7  -2  -2    7.85    1.11
   7  -2  -2    9.97    1.24
   7  -2  -2    7.68    0.79
   7  -2  -2    6.63    0.88
   7   2  -2    6.90    1.13
   7   2  -2    8.97    1.16
  -7  -2   1   22.13    1.13
  -7  -2   1   22.98    1.74
  -7  -2   1   21.19    1.26
  -7   2   1   23.65    1.32
   7  -2  -1   19.59    1.29
   7  -2  -1   23.16    1.81
   7  -2  -1   23.98    1.63
   7  -2  -1   20.95    1.07
   7  -2  -1   20.06    1.30
   7   2  -1   21.94    1.43
   7   2  -1   22.03    1.74
   7   2  -1   20.11    1.33
  -7  -2   0    8.80    0.82
  -7  -2   0   13.97    1.42
  -7  -2   0   10.74    1.03
  -7   2   0   11.86    1.11
   7  -2   0   10.56    1.21
   7  -2   0   16.01    1.48
   7  -2   0   11.44    0.93
   7  -2   0   10.50    1.14
   7   2   0   11.45    1.32
   7   2   0   12.54    1.34
   7   2   0   10.85    1.22
  -7  -2  -1    1.39    1.01
  -7  -2  -1    0.98    0.97
  -7  -2  -1    0.25    0.69
  -7   2  -1    0.17    0.76
   7  -2   1    0.25    0.94
   7  -2   1    2.32    0.98
   7  -2   1    0.97    0.52
   7  -2   1    0.44    0.71
   7   2   1    0.94    0.88
   7   2   1   -0.05    0.93
   7   2   1    0.28    0.76
  -7  -2  -2    7.95    1.23
  -7  -2  -2    8.73    1.30
  -7  -2  -2    9.14    1.23
  -7  -2  -2   10.83    1.22
  -7   2  -2   12.56    1.64
  -7   2  -2    7.17    1.06
   7  -2   2   10.09    1.41
   7  -2   2   10.98    1.46
   7  -2   2    7.89    1.21
   7  -2   2    7.53    1.19
   7  -2   2    7.84    0.95
   7  -2   2    9.87    1.22
   7   2   2    9.60    1.24
   7   2   2    7.94    1.20
   7   2   2    7.16    1.06
  -7  -2  -3   19.88    1.84
  -7  -2  -3   21.05    1.97
  -7  -2  -3   19.36    1.53
  -7  -2  -3   19.80    1.47
  -7   2  -3   18.16    2.09
  -7   2  -3   18.72    1.49
   7  -2   3   15.15    1.56
   7  -2   3   19.20    2.14
   7  -2   3   14.52    1.45
   7  -2   3   18.04    1.79
   7  -2   3   16.36    1.17
   7  -2   3   13.97    1.38
   7   2   3   15.61    1.61
   7   2   3   18.14    1.82
  -7  -2  -4   27.90    2.03
  -7  -2  -4   28.36    2.10
  -7  -2  -4   29.43    1.76
  -7  -2  -4   28.02    2.68
  -7  -2  -4   28.55    1.67
  -7   2  -4   29.27    2.37
  -7   2  -4   24.92    1.62
   7  -2   4   20.62    2.30
   7  -2   4   33.17    2.40
   7  -2   4   21.43    1.94
   7  -2   4   28.57    1.93
   7  -2   4   26.28    1.41
   7  -2   4   30.89    2.32
   7  -2   4   19.89    1.55
   7   2   4   28.13    1.85
   7   2   4   27.36    2.00
   7   2   4   28.16    2.56
  -7  -2  -5   23.92    1.85
  -7  -2  -5   25.10    2.03
  -7  -2  -5   25.45    1.69
  -7  -2  -5   26.62    2.68
  -7  -2  -5   26.07    1.65
  -7   2  -5   29.93    2.42
   7  -2   5   21.98    1.87
   7  -2   5   32.86    2.42
   7  -2   5   22.72    1.39
   7  -2   5   31.26    2.34
   7  -2   5   18.86    1.55
   7   2   5   24.94    1.80
   7   2   5   23.76    1.79
   7   2   5   24.41    2.56
  -7  -2  -6   21.99    1.93
  -7  -2  -6   24.08    1.71
  -7  -2  -6   22.74    2.62
  -7  -2  -6   25.78    1.68
  -7   2  -6   26.24    2.56
   7  -2   6   19.23    2.28
   7  -2   6   29.88    2.42
   7  -2   6   27.98    2.47
   7  -2   6   17.71    1.51
   7   2   6   21.18    1.72
   7   2   6   25.94    2.49
   7   2   6   22.62    1.89
  -7  -2  -7   19.11    1.52
  -7  -2  -7   19.23    1.78
  -7   2  -7   24.36    2.31
   7  -2   7   19.89    1.81
   7  -2   7   25.30    2.18
   7  -2   7   22.66    2.22
   7   2   7   15.14    1.58
   7   2   7   21.10    2.24
   7   2   7   15.72    1.72
  -7  -2  -8    2.48    1.23
  -7   2  -8    4.71    1.42
   7  -2   8    2.48    1.23
   7  -2   8    5.20    1.41
   7   2   8    4.05    1.30
   7   2   8    3.01    1.12
  -7   2  -9    6.15    1.25
   7  -2   9    6.39    1.22
   7   2   9    7.15    1.32
   7   2   9    6.17    1.14
  -7   2 -10    7.71    1.10
   7  -2  10    6.02    1.02
   7  -3 -15    3.30    0.92
   7   3 -15    4.65    1.00
  -7   3  14    1.86    0.93
   7  -3 -14    1.62    0.95
   7  -3 -14    4.22    1.10
   7  -3 -14    1.60    0.94
   7  -3 -14    2.89    0.95
   7   3 -14    2.68    1.06
  -7  -3  13    0.57    1.33
  -7  -3  13    0.83    0.82
   7  -3 -13    0.09    1.01
   7  -3 -13    0.37    0.97
   7  -3 -13    1.31    1.11
   7  -3 -13   -0.03    1.05
   7  -3 -13    0.00    0.91
   7  -3 -13    0.39    0.94
   7  -3 -13    0.13    0.48
   7   3 -13    1.38    1.27
  -7  -3  12   24.67    2.44
  -7  -3  12   16.60    1.61
   7  -3 -12   17.56    1.92
   7  -3 -12   16.11    1.68
   7  -3 -12   17.04    1.63
   7  -3 -12   17.76    2.19
   7  -3 -12   15.45    1.72
   7  -3 -12   16.42    1.66
   7  -3 -12   14.68    0.96
   7   3 -12   16.63    1.52
   7   3 -12   20.64    2.18
  -7  -3  11   20.26    2.47
  -7  -3  11   16.52    1.71
   7  -3 -11   13.23    1.39
   7  -3 -11   14.33    1.54
   7  -3 -11   10.70    1.45
   7  -3 -11   19.25    1.82
   7  -3 -11   16.08    1.57
   7  -3 -11   15.87    1.80
   7  -3 -11   13.14    0.98
   7   3 -11   17.74    1.62
   7   3 -11   19.34    2.14
   7   3 -11   20.49    2.47
  -7  -3  10   17.88    2.17
  -7  -3  10   17.57    1.89
  -7  -3  10   15.16    1.82
  -7  -3  10   19.00    2.16
   7  -3 -10   13.15    1.43
   7  -3 -10   12.10    1.49
   7  -3 -10   14.70    1.82
   7  -3 -10   20.44    1.95
   7  -3 -10   15.69    1.58
   7  -3 -10   16.23    1.90
   7  -3 -10   13.40    0.99
   7   3 -10   13.96    1.62
   7   3 -10   17.06    1.83
  -7  -3   9   82.86    3.01
  -7  -3   9   85.94    3.24
  -7  -3   9   74.97    2.60
  -7  -3   9   89.85    2.98
  -7   3   9   63.19    2.32
   7  -3  -9   63.21    2.35
   7  -3  -9   74.58    3.06
   7  -3  -9   65.89    2.59
   7  -3  -9   75.53    3.11
   7  -3  -9   57.99    2.55
   7  -3  -9   69.04    2.73
   7  -3  -9   71.12    1.69
   7  -3  -9   63.66    2.31
   7   3  -9   83.09    3.21
   7   3  -9   62.49    2.35
  -7  -3   8   56.57    2.75
  -7  -3   8   56.60    2.63
  -7   3   8   42.92    2.02
   7  -3  -8   45.21    2.09
   7  -3  -8   50.79    2.75
   7  -3  -8   40.12    2.17
   7  -3  -8   50.96    2.82
   7  -3  -8   50.18    2.53
   7  -3  -8   44.10    1.35
   7  -3  -8   43.76    2.01
   7   3  -8   52.78    2.31
   7   3  -8   51.94    2.97
   7   3  -8   48.49    2.17
  -7  -3   7   21.18    1.72
  -7  -3   7   22.68    2.19
   7  -3  -7   18.15    1.63
   7  -3  -7   23.16    2.48
   7  -3  -7   14.74    1.71
   7  -3  -7   21.36    2.42
   7  -3  -7   19.78    2.06
   7  -3  -7   16.67    0.96
   7  -3  -7   16.03    1.51
   7   3  -7   16.89    1.66
   7   3  -7   16.63    1.41
   7   3  -7   17.70    1.68
   7   3  -7   18.83    2.09
  -7  -3   6   24.25    1.86
  -7  -3   6   21.82    1.95
  -7  -3   6   17.52    1.42
  -7  -3   6   24.00    2.38
   7  -3  -6   16.54    1.60
   7  -3  -6   22.68    1.92
   7  -3  -6   20.59    2.41
   7  -3  -6   19.84    2.08
   7  -3  -6   17.54    0.93
   7  -3  -6   14.33    1.40
   7   3  -6   21.97    1.80
   7   3  -6   17.63    1.50
   7   3  -6   18.59    1.67
   7   3  -6   21.41    2.28
  -7  -3   5    1.56    0.99
  -7  -3   5    2.67    1.20
  -7  -3   5    1.38    1.10
  -7  -3   5    2.09    0.92
  -7  -3   5    3.06    1.17
   7  -3  -5    2.57    1.00
   7  -3  -5    2.11    1.15
   7  -3  -5    3.11    1.21
   7  -3  -5    2.06    1.19
   7  -3  -5    3.74    1.19
   7  -3  -5    1.55    0.44
   7  -3  -5    1.15    0.89
   7   3  -5    1.62    1.01
   7   3  -5    0.67    0.97
   7   3  -5    1.46    1.02
   7   3  -5    2.34    1.19
  -7  -3   4   23.66    1.75
  -7  -3   4   28.55    2.04
  -7  -3   4   23.04    2.17
  -7  -3   4   18.81    1.40
   7  -3  -4   17.62    1.53
   7  -3  -4   21.46    2.40
   7  -3  -4   22.27    2.04
   7  -3  -4   23.67    1.87
   7  -3  -4   19.09    0.94
   7  -3  -4   18.04    1.51
   7   3  -4   24.26    1.70
   7   3  -4   20.40    1.49
   7   3  -4   22.48    1.64
   7   3  -4   21.83    2.21
  -7  -3   3   25.19    1.76
  -7  -3   3   28.44    2.06
  -7  -3   3   20.69    1.60
  -7  -3   3   23.97    2.18
  -7  -3   3   18.19    1.37
   7  -3  -3   21.83    2.35
   7  -3  -3   20.37    1.96
   7  -3  -3   24.03    1.88
   7  -3  -3   20.27    0.96
   7  -3  -3   18.33    1.45
   7   3  -3   22.25    1.96
   7   3  -3   18.60    1.46
   7   3  -3   21.02    1.57
   7   3  -3   27.19    2.26
  -7  -3   2   16.08    1.57
  -7  -3   2   18.53    1.92
  -7  -3   2   20.38    2.00
  -7  -3   2   15.02    1.44
  -7  -3   2   19.49    2.21
  -7  -3   2   19.62    1.49
  -7  -3   2   13.25    1.22
   7  -3  -2   21.07    1.80
   7  -3  -2   16.20    1.89
   7  -3  -2   17.60    1.69
   7  -3  -2   15.26    0.91
   7  -3  -2   13.75    1.42
   7   3  -2   15.54    1.91
   7   3  -2   12.75    1.40
   7   3  -2   15.35    1.42
   7   3  -2   15.74    1.62
  -7  -3   1    6.67    1.11
  -7  -3   1    8.32    1.38
  -7  -3   1    7.17    1.30
  -7  -3   1   11.00    1.38
  -7  -3   1    4.04    0.99
  -7  -3   1    6.66    1.27
  -7  -3   1    8.37    1.17
  -7  -3   1    4.12    0.95
   7  -3  -1    8.77    1.44
   7  -3  -1    5.29    1.24
   7  -3  -1   11.16    1.53
   7  -3  -1    6.89    0.79
   7  -3  -1    8.18    1.20
   7   3  -1    6.55    1.29
   7   3  -1    2.89    0.96
   7   3  -1    4.35    0.98
   7   3  -1    5.98    1.34
  -7  -3   0    9.67    1.32
  -7  -3   0    6.44    1.34
  -7  -3   0    6.38    1.30
  -7  -3   0   10.76    1.39
  -7  -3   0    8.37    1.18
  -7  -3   0    6.78    1.32
  -7  -3   0    6.71    1.09
  -7  -3   0    3.09    0.79
  -7   3   0    4.60    1.00
   7  -3   0    7.86    1.39
   7  -3   0    6.58    1.30
   7  -3   0    5.67    0.67
   7  -3   0    6.96    1.37
   7  -3   0    6.50    1.13
   7   3   0    6.01    1.30
   7   3   0    4.90    1.18
   7   3   0    7.34    1.17
  -7  -3  -1    9.01    1.48
  -7  -3  -1    7.73    1.37
  -7  -3  -1   10.11    1.36
  -7  -3  -1    9.43    1.48
  -7  -3  -1    7.69    1.29
  -7  -3  -1   10.20    1.33
  -7   3  -1    5.19    1.09
   7  -3   1    6.25    1.33
   7  -3   1    6.99    1.34
   7  -3   1    4.91    0.66
   7  -3   1   10.95    1.52
   7  -3   1    3.42    0.98
   7   3   1    6.21    1.37
   7   3   1    2.84    0.96
   7   3   1    6.23    1.45
  -7  -3  -2    7.46    1.38
  -7  -3  -2   10.49    1.50
  -7  -3  -2   12.01    1.47
  -7  -3  -2    9.72    1.49
  -7  -3  -2   13.12    1.55
  -7  -3  -2   11.77    1.46
   7  -3   2   10.21    1.51
   7  -3   2   11.80    1.61
   7  -3   2    7.53    0.92
   7  -3   2   11.01    1.54
   7  -3   2    7.66    1.21
   7   3   2    9.25    1.27
   7   3   2    7.16    1.36
   7   3   2   10.19    1.42
   7   3   2    8.10    1.43
  -7  -3  -3   87.18    2.89
  -7  -3  -3   93.52    2.87
  -7  -3  -3   89.36    2.63
  -7  -3  -3   85.42    3.15
  -7  -3  -3   87.89    2.93
  -7  -3  -3   85.23    2.54
   7  -3   3   69.99    2.81
   7  -3   3   98.49    2.97
   7  -3   3   83.37    2.75
   7  -3   3   68.53    1.84
   7  -3   3   95.13    3.17
   7  -3   3   60.41    2.26
   7   3   3   73.20    2.43
   7   3   3   83.25    2.88
   7   3   3   82.92    3.06
  -7  -3  -4    1.05    1.14
  -7  -3  -4    1.66    1.17
  -7  -3  -4    0.72    1.01
  -7  -3  -4    0.45    1.34
  -7  -3  -4    0.02    1.23
  -7  -3  -4    0.47    1.01
  -7  -3  -4    1.58    0.94
  -7   3  -4   -0.52    1.27
   7  -3   4    0.28    1.14
   7  -3   4    0.49    1.19
   7  -3   4    0.04    1.12
   7  -3   4    0.63    0.55
   7  -3   4    0.66    1.14
   7   3   4    0.79    0.91
   7   3   4    0.38    1.13
   7   3   4    0.32    1.26
  -7  -3  -5    0.90    1.13
  -7  -3  -5   -0.60    1.06
  -7  -3  -5    0.91    0.88
  -7  -3  -5    0.55    1.29
  -7  -3  -5    0.86    1.25
  -7   3  -5    0.88    1.27
   7  -3   5   -0.01    1.09
   7  -3   5    1.78    1.29
   7  -3   5    1.25    1.22
   7  -3   5    0.40    0.59
   7  -3   5   -0.99    1.03
   7   3   5    1.43    0.91
   7   3   5    1.76    1.17
   7   3   5    0.53    1.22
  -7  -3  -6    6.24    1.24
  -7  -3  -6    6.42    1.39
  -7  -3  -6    6.01    1.35
  -7   3  -6    5.28    1.35
   7  -3   6    3.53    1.11
   7  -3   6    6.07    1.39
   7  -3   6    8.19    1.40
   7  -3   6    4.25    0.72
   7  -3   6   12.11    1.56
   7   3   6    6.03    1.27
   7   3   6    5.12    1.28
  -7  -3  -7   -0.21    0.88
  -7  -3  -7    0.81    1.13
  -7  -3  -7    0.35    1.05
  -7   3  -7    0.88    1.15
   7  -3   7    1.80    1.06
   7  -3   7    0.51    1.11
   7  -3   7   -0.12    0.51
   7  -3   7    1.75    1.11
   7   3   7    0.11    0.99
   7   3   7    0.58    1.10
  -7  -3  -8    4.86    1.14
  -7   3  -8    2.60    1.07
   7  -3   8    2.76    0.93
   7  -3   8    3.00    1.04
   7  -3   8    7.88    1.20
   7   3   8    5.12    1.12
  -7  -3  -9    1.16    0.86
   7   3   9    1.03    0.82
   7   4 -13    1.44    0.91
  -7  -4  12    1.25    1.09
   7  -4 -12    1.14    0.79
   7   4 -12    2.80    1.03
  -7  -4  11    7.95    1.31
  -7  -4  11    9.19    1.10
   7  -4 -11    6.32    1.07
   7  -4 -11    4.36    0.98
   7   4 -11    7.78    1.24
  -7  -4  10    3.46    1.18
  -7  -4  10    6.67    1.14
   7  -4 -10    4.82    1.10
   7  -4 -10    3.50    1.16
   7  -4 -10    5.33    1.17
  -7  -4   9   10.82    1.32
  -7  -4   9   11.19    1.51
  -7  -4   9   14.76    1.75
   7  -4  -9   11.92    1.42
   7  -4  -9   10.78    1.42
   7  -4  -9   11.53    1.44
   7   4  -9   13.92    1.56
  -7  -4   8    0.72    1.04
  -7  -4   8    0.62    1.22
  -7  -4   8    0.42    1.19
  -7  -4   8   -0.45    1.14
  -7  -4   8   -0.47    0.54
  -7  -4   8    1.52    1.05
   7  -4  -8    0.24    1.11
   7  -4  -8    0.29    1.12
   7  -4  -8   -0.19    1.15
   7   4  -8    0.11    0.87
   7   4  -8    0.37    1.26
  -7  -4   7    5.80    1.26
  -7  -4   7    5.40    1.23
  -7  -4   7    4.22    1.36
  -7  -4   7    6.67    1.44
  -7  -4   7    5.66    0.95
  -7  -4   7    2.30    1.05
   7  -4  -7    5.63    1.30
   7  -4  -7    4.40    1.29
   7   4  -7    5.40    1.18
   7   4  -7    4.63    1.39
  -7  -4   6    8.87    1.41
  -7  -4   6    9.58    1.41
  -7  -4   6    6.45    1.24
  -7  -4   6    6.85    1.31
  -7  -4   6    7.58    1.41
  -7  -4   6    9.67    1.09
  -7  -4   6    9.58    1.42
   7  -4  -6    5.69    1.24
   7  -4  -6    6.13    1.33
   7   4  -6    8.61    1.33
  -7  -4   5    0.80    1.04
  -7  -4   5    1.99    1.22
  -7  -4   5    0.77    1.30
  -7  -4   5    1.72    1.31
  -7  -4   5    2.35    1.29
  -7  -4   5    1.62    0.68
  -7  -4   5    1.53    1.13
   7  -4  -5    0.20    1.09
   7   4  -5    0.72    0.96
   7   4  -5    0.54    1.13
  -7  -4   4    8.51    1.33
  -7  -4   4    9.11    1.48
  -7  -4   4    3.23    0.98
  -7  -4   4    6.10    1.32
  -7  -4   4    7.26    1.33
  -7  -4   4    7.34    1.49
  -7  -4   4    6.51    1.27
  -7  -4   4    9.66    1.07
  -7  -4   4    6.64    1.27
   7  -4  -4    9.98    1.45
   7   4  -4    5.34    1.14
   7   4  -4    5.02    1.34
  -7  -4   3    3.77    1.17
  -7  -4   3    3.49    1.35
  -7  -4   3    3.98    1.07
  -7  -4   3    3.49    1.28
  -7  -4   3    4.03    1.33
  -7  -4   3    3.13    1.33
  -7  -4   3    2.93    1.20
  -7  -4   3    1.72    0.67
  -7  -4   3    3.03    1.12
   7  -4  -3    3.90    1.24
   7   4  -3    2.69    1.07
   7   4  -3    1.65    1.26
  -7  -4   2   12.28    1.51
  -7  -4   2   18.29    1.98
  -7  -4   2   15.05    1.53
  -7  -4   2   17.06    1.78
  -7  -4   2   17.21    1.91
  -7  -4   2   14.79    1.64
  -7  -4   2   15.75    1.90
  -7  -4   2   14.27    1.19
  -7  -4   2   10.53    1.29
   7  -4  -2   13.78    1.54
   7  -4  -2   14.99    1.70
   7   4  -2   11.34    1.52
  -7  -4   1    1.07    1.00
  -7  -4   1   -0.01    1.18
  -7  -4   1    0.66    0.90
  -7  -4   1    1.12    1.24
  -7  -4   1    1.31    1.29
  -7  -4   1    0.32    1.26
  -7  -4   1    1.02    1.16
  -7  -4   1    0.72    0.60
   7  -4  -1    0.67    1.02
   7  -4  -1    0.22    1.09
   7   4  -1    0.58    1.05
   7   4  -1    0.00    1.22
  -7  -4   0    8.82    1.22
  -7  -4   0   10.06    1.46
  -7  -4   0    9.70    1.46
  -7  -4   0   14.29    1.70
  -7  -4   0   15.17    1.59
  -7  -4   0   13.06    1.55
  -7  -4   0   10.22    1.49
  -7  -4   0   10.36    1.11
   7  -4   0    8.91    1.34
   7   4   0    7.79    1.29
   7   4   0   10.85    1.55
  -7  -4  -1    3.07    0.99
  -7  -4  -1    2.33    1.25
  -7  -4  -1    2.78    1.24
  -7  -4  -1    3.75    1.31
  -7  -4  -1    2.04    1.31
  -7  -4  -1    3.28    1.29
  -7  -4  -1    2.82    1.18
  -7  -4  -1    3.08    0.73
   7  -4   1    2.50    1.09
   7  -4   1    2.00    0.40
   7  -4   1    2.86    1.12
   7   4   1    2.67    1.13
   7   4   1    3.50    1.27
  -7  -4  -2    3.85    1.01
  -7  -4  -2    4.09    1.22
  -7  -4  -2    3.04    1.17
  -7  -4  -2    5.60    1.36
  -7  -4  -2    5.10    1.32
  -7  -4  -2    5.54    1.34
  -7  -4  -2    3.17    1.17
  -7  -4  -2    4.07    0.78
   7  -4   2    2.45    1.03
   7  -4   2    2.84    0.46
   7  -4   2    5.73    1.23
   7   4   2    1.99    1.05
   7   4   2    2.15    1.15
  -7  -4  -3    1.14    1.04
  -7  -4  -3    1.10    1.05
  -7  -4  -3    1.39    1.19
  -7  -4  -3    0.51    1.17
  -7  -4  -3    1.11    1.07
  -7  -4  -3    1.02    0.54
   7  -4   3    2.22    0.99
   7  -4   3    0.70    0.38
   7  -4   3    1.92    1.02
   7   4   3    1.49    1.00
   7   4   3    1.41    1.13
  -7  -4  -4    1.15    0.95
  -7  -4  -4    1.13    1.12
  -7  -4  -4    1.89    1.16
  -7  -4  -4    0.55    0.90
  -7   4  -4   -0.25    1.09
   7  -4   4    1.18    1.08
   7  -4   4    0.61    0.80
   7  -4   4    0.45    0.36
   7  -4   4    0.60    1.00
   7   4   4    0.06    0.89
   7   4   4   -0.13    0.95
   7   4   4    1.02    1.01
  -7  -4  -5    3.20    1.01
  -7  -4  -5    4.22    1.11
   7  -4   5    3.28    0.93
   7   4   5    3.34    0.99
  -7  -4  -6    3.67    0.99
   7  -4   6    6.42    0.94
   7   4   6    2.10    0.84
  -7  -5   8    3.84    0.99
  -7  -5   7    6.14    0.92
  -7  -5   7    7.35    1.06
  -7  -5   7    4.36    0.71
  -7  -5   6    2.62    0.86
  -7  -5   6    2.63    0.90
  -7  -5   6    2.84    0.93
  -7  -5   6    1.79    0.70
   7   5  -6    2.83    0.90
  -7  -5   5    0.49    0.84
  -7  -5   5    0.49    0.89
  -7  -5   5    0.47    0.91
  -7  -5   5   -0.73    0.66
   7   5  -5    0.79    0.85
  -7  -5   4    2.73    0.98
  -7  -5   4    2.54    0.98
  -7  -5   4    1.67    0.96
  -7  -5   4    1.61    0.74
  -7  -5   3    4.57    1.06
  -7  -5   3    3.48    0.95
  -7  -5   3    4.41    1.02
  -7  -5   2   14.17    1.44
  -7  -5   2   17.41    1.38
  -7  -5   2   13.88    1.44
  -7  -5   1    7.00    1.13
  -7  -5   1    7.94    1.00
  -7  -5   1    9.10    1.07
  -7  -5   0    0.14    0.92
  -7  -5   0    0.27    0.86
  -7  -5   0    1.11    0.86
  -7  -5  -1    7.37    1.03
  -7  -5  -1    7.30    0.92
  -7  -5  -1    7.57    0.93
  -7  -5  -2    0.18    0.81
  -7  -5  -2   -0.39    0.76
   8   0 -17    0.35    0.90
   8   0 -17    0.21    0.94
   8   0 -16   -0.97    1.08
   8   0 -16   -0.10    1.06
   8   0 -15    1.10    0.78
   8   0 -15    2.54    1.30
   8   0 -15    0.48    1.06
  -8   0  14   22.00    1.75
   8   0 -14   20.73    1.49
   8   0 -14   22.34    2.28
   8   0 -14   20.84    1.96
  -8   0  13   30.00    1.99
   8   0 -13   26.24    1.66
   8   0 -13   28.70    2.34
   8   0 -13   23.86    1.65
   8   0 -13   27.91    2.16
  -8   0  12   36.30    2.10
   8   0 -12   28.32    1.74
   8   0 -12   29.94    1.74
   8   0 -12   27.71    1.74
   8   0 -12   32.31    2.29
  -8   0  11   19.74    1.90
   8   0 -11   15.86    1.77
   8   0 -11   16.03    1.39
   8   0 -11   12.83    1.36
   8   0 -11   17.76    2.08
  -8   0  10    2.80    1.16
   8   0 -10    3.08    1.12
   8   0 -10    2.24    0.97
   8   0 -10    2.36    1.07
  -8   0   9   62.06    2.44
   8   0  -9   59.04    2.32
   8   0  -9   61.04    2.10
   8   0  -9   63.96    2.59
  -8   0   8   10.33    1.34
   8   0  -8   11.30    1.34
   8   0  -8    9.82    1.16
  -8   0   7    3.28    1.03
   8   0  -7    2.97    0.81
   8   0  -7    2.52    0.79
   8   0  -7    3.94    1.12
  -8   0   6    2.36    0.65
  -8   0   6    3.46    0.96
   8   0  -6    3.13    0.80
   8   0  -6    1.87    0.73
   8   0  -6    4.34    1.04
   8   0  -6    1.93    0.54
  -8   0   5  114.70    2.24
   8   0  -5  100.83    2.34
   8   0  -5   92.22    2.11
  -8   0   4    1.78    0.65
   8   0  -4    1.08    0.67
   8   0  -4    0.88    0.64
   8   0  -4    0.40    0.49
  -8   0   3    8.79    0.99
   8   0  -3    6.23    0.88
   8   0  -3    5.72    0.81
  -8   0   2   11.22    1.02
   8   0  -2    9.51    1.15
   8   0  -2    8.22    0.82
  -8   0   1    1.24    0.66
   8   0  -1    0.28    0.66
  -8   0   0   13.27    1.12
   8   0   0   10.58    1.22
   8   0   0   12.47    1.53
  -8   0  -1   28.47    1.48
   8   0   1   20.60    1.52
   8   0   1   23.53    1.76
  -8   0  -2   20.16    1.37
   8   0   2   15.33    1.37
   8   0   2   17.60    1.76
  -8   0  -3    0.20    1.13
  -8   0  -3   -0.06    0.67
   8   0   3   -0.73    0.78
   8   0   3    0.36    1.03
  -8   0  -4    5.41    1.32
  -8   0  -4    3.59    0.99
   8   0   4    2.23    0.99
   8   0   4    2.85    1.16
  -8   0  -5   25.61    2.52
   8   0   5   19.53    1.58
   8   0   5   22.35    2.09
  -8   0  -6   56.12    2.87
   8   0   6   43.82    2.40
  -8   0  -7   12.44    1.66
   8   0   7    8.67    1.47
  -8   0  -8   16.23    1.92
   8   0   8   12.66    1.57
  -8   0  -9    1.75    1.08
   8   0   9   -0.12    0.99
   8  -1 -17    3.13    0.99
   8   1 -17    3.59    0.89
   8   1 -17    2.82    1.00
   8  -1 -16   10.33    1.41
   8  -1 -16    9.81    1.24
   8   1 -16    8.87    1.30
   8   1 -16    6.46    1.24
  -8  -1  15   26.68    1.68
   8  -1 -15   29.40    2.17
   8  -1 -15   27.38    1.89
   8   1 -15   20.22    1.42
   8   1 -15   28.67    2.07
   8   1 -15   31.55    2.23
  -8  -1  14    5.50    1.22
   8  -1 -14    5.89    1.20
   8  -1 -14    5.72    1.49
   8  -1 -14    3.45    1.24
   8   1 -14    3.67    0.95
   8   1 -14    2.96    1.36
   8   1 -14    5.49    1.36
  -8  -1  13   19.56    1.85
   8  -1 -13   16.06    1.68
   8  -1 -13   19.79    1.90
   8  -1 -13   17.31    1.72
   8   1 -13   13.64    1.46
   8   1 -13   19.73    2.30
   8   1 -13   16.94    1.84
   8   1 -13   17.06    1.89
  -8  -1  12    2.03    1.16
  -8   1  12    2.18    0.94
   8  -1 -12    5.69    1.33
   8  -1 -12    4.56    1.22
   8  -1 -12    5.24    1.56
   8  -1 -12    4.16    1.31
   8   1 -12    4.68    1.18
   8   1 -12    5.24    1.10
   8   1 -12    4.10    1.62
   8   1 -12    0.23    0.88
   8   1 -12    4.91    1.24
  -8  -1  11    4.41    1.26
  -8   1  11    6.05    1.32
  -8   1  11    3.24    0.98
   8  -1 -11    5.29    1.27
   8  -1 -11    5.40    1.23
   8  -1 -11    5.72    1.35
   8   1 -11    4.01    1.15
   8   1 -11    3.98    1.15
   8   1 -11    4.68    1.18
   8   1 -11    5.10    1.31
  -8  -1  10   11.72    1.51
  -8   1  10   10.80    1.49
  -8   1  10    5.33    0.98
   8  -1 -10   10.66    1.32
   8  -1 -10   10.37    1.39
   8  -1 -10    7.06    1.18
   8  -1 -10   10.38    1.47
   8  -1 -10    5.87    0.98
   8   1 -10    4.28    1.07
   8   1 -10    9.41    1.29
   8   1 -10    8.90    1.27
   8   1 -10    8.75    1.36
  -8  -1   9    1.85    1.11
  -8   1   9    1.45    1.11
  -8   1   9   -0.09    0.76
   8  -1  -9    1.96    0.96
   8  -1  -9    1.48    1.00
   8  -1  -9    0.42    0.77
   8  -1  -9    0.74    0.99
   8  -1  -9    2.78    1.11
   8  -1  -9    0.97    0.75
   8   1  -9    1.29    0.92
   8   1  -9    0.94    0.96
   8   1  -9    1.38    0.90
   8   1  -9    1.40    0.89
   8   1  -9    2.00    1.07
  -8  -1   8    2.09    1.06
  -8   1   8    1.55    1.06
  -8   1   8    1.63    0.79
   8  -1  -8    1.55    0.89
   8  -1  -8    0.66    0.94
   8  -1  -8    1.79    0.84
   8  -1  -8    1.11    1.00
   8  -1  -8    1.12    0.86
   8  -1  -8    1.04    0.98
   8  -1  -8    1.55    0.60
   8  -1  -8    1.68    0.76
   8   1  -8    2.08    1.01
   8   1  -8    0.87    0.83
   8   1  -8    1.02    0.80
   8   1  -8    1.91    1.04
  -8  -1   7   98.96    2.21
  -8  -1   7  102.21    2.63
  -8   1   7  106.14    2.70
   8  -1  -7   91.47    2.45
   8  -1  -7   92.34    2.45
   8  -1  -7   84.75    2.18
   8  -1  -7   89.12    2.49
   8  -1  -7  104.82    2.62
   8  -1  -7   88.72    2.07
   8  -1  -7   90.91    2.26
   8   1  -7   97.25    2.66
   8   1  -7   95.38    2.43
   8   1  -7   96.36    2.81
  -8  -1   6    3.87    0.75
  -8  -1   6    4.74    1.09
  -8   1   6    5.30    1.16
   8  -1  -6    4.95    0.97
   8  -1  -6    4.68    1.02
   8  -1  -6    5.42    0.89
   8  -1  -6    4.56    0.94
   8  -1  -6    5.19    1.12
   8  -1  -6    4.22    0.69
   8  -1  -6    5.26    0.85
   8   1  -6    4.37    0.99
   8   1  -6    4.73    0.94
  -8  -1   5   12.44    1.10
   8  -1  -5   11.22    1.23
   8  -1  -5   11.22    1.34
   8  -1  -5   11.94    1.01
   8  -1  -5   10.45    1.01
   8   1  -5   10.37    1.10
  -8  -1   4    0.56    0.66
  -8   1   4    1.17    0.59
   8  -1  -4    0.78    0.70
   8  -1  -4    0.59    0.82
   8  -1  -4    1.16    0.56
   8  -1  -4    1.27    0.62
   8   1  -4    0.89    0.72
   8   1  -4    2.22    0.80
  -8  -1   3    8.74    1.03
  -8   1   3    5.93    0.71
  -8   1   3   10.10    0.97
   8  -1  -3   10.60    1.13
   8  -1  -3    8.64    1.11
   8  -1  -3    8.76    0.93
   8  -1  -3    9.03    0.96
   8   1  -3    8.62    1.00
   8   1  -3    9.44    1.07
   8   1  -3    6.51    0.77
  -8  -1   2    4.54    0.80
  -8   1   2    3.53    0.67
  -8   1   2    7.50    0.98
   8  -1  -2    4.98    0.87
   8  -1  -2    7.49    1.11
   8  -1  -2    7.18    1.13
   8  -1  -2    7.51    0.85
   8  -1  -2    7.05    0.86
   8   1  -2    7.86    1.05
   8   1  -2    5.71    0.90
  -8  -1   1    4.96    0.82
  -8   1   1    8.98    1.05
   8  -1  -1    7.21    1.01
   8  -1  -1    5.90    1.02
   8  -1  -1    9.19    1.15
   8  -1  -1    5.55    0.79
   8   1  -1    8.90    1.12
  -8  -1   0    1.15    0.75
  -8   1   0    1.34    0.76
   8  -1   0    0.58    0.72
   8  -1   0    1.07    0.93
   8  -1   0    1.70    0.91
   8  -1   0    1.34    0.66
   8   1   0    0.26    0.75
   8   1   0    0.33    0.89
  -8  -1  -1    3.96    0.86
  -8   1  -1    5.72    1.03
   8  -1   1    3.62    0.89
   8  -1   1    6.36    1.17
   8  -1   1    4.22    0.83
   8   1   1    3.57    0.94
   8   1   1    4.25    1.06
  -8  -1  -2    2.51    1.27
  -8  -1  -2    0.84    0.68
  -8   1  -2    1.60    1.10
  -8   1  -2    2.46    0.93
   8  -1   2    1.54    0.88
   8  -1   2    3.20    1.20
   8  -1   2    2.73    1.06
   8  -1   2    2.51    1.13
   8  -1   2    1.87    0.72
   8   1   2    1.70    0.96
   8   1   2    2.02    0.98
  -8  -1  -3    0.61    1.22
  -8  -1  -3    0.90    0.72
  -8   1  -3    1.76    1.18
  -8   1  -3    0.51    0.73
   8  -1   3    0.91    1.14
   8  -1   3    1.14    1.11
   8  -1   3    0.60    1.07
   8  -1   3    0.14    0.75
   8   1   3   -0.52    0.86
   8   1   3    0.63    1.27
   8   1   3    1.83    1.05
  -8  -1  -4   26.70    2.16
  -8   1  -4   27.62    2.39
  -8   1  -4   23.60    1.56
   8  -1   4   26.29    2.31
   8  -1   4   29.15    2.28
   8  -1   4   24.33    2.09
   8  -1   4   28.13    2.45
   8  -1   4   19.67    1.43
   8   1   4   22.41    1.63
   8   1   4   26.42    2.49
   8   1   4   23.51    1.93
  -8  -1  -5   26.50    2.23
  -8   1  -5   26.65    2.41
   8  -1   5   19.49    2.20
   8  -1   5   25.88    2.25
   8  -1   5   20.12    2.01
   8  -1   5   25.81    2.37
   8  -1   5   16.78    1.41
   8   1   5   20.32    1.68
   8   1   5   21.38    2.37
   8   1   5   18.30    2.01
  -8  -1  -6   44.44    2.40
  -8   1  -6   55.19    2.89
   8  -1   6   43.62    2.52
   8  -1   6   40.51    2.26
   8  -1   6   53.41    2.61
   8   1   6   44.22    2.48
   8   1   6   42.57    2.29
  -8  -1  -7    6.15    1.32
  -8   1  -7   12.25    1.68
   8  -1   7    9.28    1.48
   8  -1   7    7.08    1.41
   8   1   7    3.99    1.01
   8   1   7    6.89    1.35
  -8  -1  -8    3.78    1.17
  -8   1  -8    2.54    1.23
   8  -1   8    3.10    1.15
   8  -1   8    3.59    1.24
   8   1   8    1.51    1.09
  -8   1  -9   20.95    1.71
   8  -1   9   14.56    1.58
   8   2 -17    1.28    0.95
   8  -2 -16   18.94    1.46
   8   2 -16   19.19    1.64
  -8   2  15    1.46    0.96
   8  -2 -15   -0.02    0.94
   8  -2 -15    1.15    1.07
   8  -2 -15    1.31    0.90
   8   2 -15    0.37    0.99
   8   2 -15    0.86    1.14
  -8  -2  14    4.87    0.99
   8  -2 -14    7.11    1.32
   8  -2 -14    5.50    1.13
   8  -2 -14   13.74    1.56
   8  -2 -14   13.17    1.45
   8  -2 -14    8.38    0.99
   8   2 -14    6.04    1.00
   8   2 -14   11.50    1.49
   8   2 -14   14.51    1.60
  -8  -2  13    7.81    1.60
  -8  -2  13    6.38    1.25
   8  -2 -13    7.68    1.40
   8  -2 -13    7.32    1.36
   8  -2 -13    3.54    1.08
   8  -2 -13    7.82    1.36
   8  -2 -13    7.74    1.38
   8  -2 -13    3.97    1.16
   8  -2 -13    4.92    0.81
   8   2 -13    6.54    1.17
   8   2 -13    7.21    1.49
   8   2 -13    6.25    1.44
  -8  -2  12   -0.62    1.46
  -8  -2  12    1.57    1.14
   8  -2 -12    1.69    0.90
   8  -2 -12    1.67    1.21
   8  -2 -12    0.77    1.16
   8  -2 -12   -0.20    1.28
   8  -2 -12    0.72    1.16
   8  -2 -12    1.56    1.15
   8  -2 -12    0.82    1.11
   8  -2 -12    0.88    0.69
   8   2 -12    0.94    0.98
   8   2 -12    1.22    1.36
   8   2 -12    0.74    1.49
  -8  -2  11   -0.76    1.47
  -8  -2  11   -0.42    1.06
  -8   2  11    0.07    0.81
   8  -2 -11    0.14    0.88
   8  -2 -11    0.71    1.19
   8  -2 -11    0.06    1.12
   8  -2 -11   -0.31    1.29
   8  -2 -11   -0.26    1.15
   8  -2 -11   -0.25    1.11
   8  -2 -11   -0.41    1.09
   8  -2 -11    0.39    0.60
   8   2 -11   -0.38    0.97
   8   2 -11    0.79    1.35
   8   2 -11    0.36    0.93
   8   2 -11   -2.60    1.47
   8   2 -11    0.56    1.06
  -8  -2  10    2.13    1.30
  -8  -2  10    1.55    1.10
  -8   2  10    1.93    0.92
   8  -2 -10    3.24    1.14
   8  -2 -10    3.61    1.31
   8  -2 -10    2.43    1.19
   8  -2 -10    0.88    0.80
   8  -2 -10    3.70    1.37
   8  -2 -10    2.51    1.17
   8  -2 -10    2.54    1.24
   8  -2 -10    1.25    0.64
   8  -2 -10    2.78    1.04
   8   2 -10    2.61    1.08
   8   2 -10    1.94    0.99
   8   2 -10    2.18    1.52
   8   2 -10    2.79    1.13
   8   2 -10    2.19    1.13
  -8  -2   9    2.82    1.17
  -8   2   9    3.94    1.30
  -8   2   9    2.09    0.91
   8  -2  -9    1.36    1.01
   8  -2  -9    3.77    1.29
   8  -2  -9    3.76    1.18
   8  -2  -9    0.71    0.81
   8  -2  -9    2.58    1.33
   8  -2  -9    2.83    1.11
   8  -2  -9    4.19    1.22
   8  -2  -9    3.73    1.23
   8  -2  -9    2.02    0.64
   8  -2  -9    2.07    0.97
   8   2  -9    2.06    1.08
   8   2  -9    2.10    0.99
   8   2  -9    0.73    0.89
   8   2  -9    2.02    1.15
  -8  -2   8   62.65    2.41
  -8   2   8   69.94    2.53
  -8   2   8   63.49    2.28
   8  -2  -8   58.51    2.28
   8  -2  -8   64.63    2.83
   8  -2  -8   62.39    2.44
   8  -2  -8   59.88    2.92
   8  -2  -8   52.94    2.40
   8  -2  -8   63.54    2.55
   8  -2  -8   69.60    2.48
   8  -2  -8   60.30    1.78
   8  -2  -8   60.51    2.21
   8   2  -8   62.27    2.23
   8   2  -8   61.37    2.17
   8   2  -8   61.80    2.21
   8   2  -8   68.85    2.79
  -8  -2   7    1.11    0.74
  -8   2   7    1.73    1.17
   8  -2  -7    1.08    0.98
   8  -2  -7    2.06    1.15
   8  -2  -7    1.18    1.02
   8  -2  -7    0.25    1.00
   8  -2  -7    1.36    1.06
   8  -2  -7    0.88    0.54
   8  -2  -7    0.62    0.80
   8   2  -7    0.95    0.90
   8   2  -7    0.69    0.92
   8   2  -7    1.00    0.98
   8   2  -7    1.68    1.07
  -8  -2   6   23.62    1.64
  -8  -2   6   22.23    1.39
   8  -2  -6   20.33    1.64
   8  -2  -6   25.21    2.30
   8  -2  -6   20.65    1.72
   8  -2  -6   21.20    1.98
   8  -2  -6   27.05    1.92
   8  -2  -6   21.85    1.18
   8  -2  -6   23.84    1.56
   8   2  -6   23.59    1.65
   8   2  -6   26.38    1.94
   8   2  -6   21.69    1.55
   8   2  -6   20.80    1.50
   8   2  -6   27.65    2.26
  -8  -2   5   27.76    1.49
   8  -2  -5   29.54    1.75
   8  -2  -5   30.30    2.33
   8  -2  -5   29.06    1.92
   8  -2  -5   32.94    1.96
   8  -2  -5   29.11    1.27
   8  -2  -5   27.35    1.55
   8   2  -5   31.12    2.04
   8   2  -5   29.54    1.68
   8   2  -5   26.16    1.58
   8   2  -5   32.20    2.34
  -8  -2   4    6.44    1.23
  -8  -2   4    5.20    0.99
   8  -2  -4    5.85    1.13
   8  -2  -4    6.72    1.29
   8  -2  -4    6.90    1.28
   8  -2  -4    4.43    1.09
   8  -2  -4    4.59    0.69
   8  -2  -4    4.65    0.92
   8   2  -4    5.12    1.17
   8   2  -4    4.54    1.12
   8   2  -4    6.24    1.28
  -8  -2   3    0.67    1.00
  -8  -2   3    0.13    0.74
   8  -2  -3    0.17    0.82
   8  -2  -3    1.14    1.01
   8  -2  -3    0.66    0.98
   8  -2  -3    1.08    0.95
   8  -2  -3    0.92    0.51
   8  -2  -3    1.09    0.81
   8   2  -3    0.99    1.00
   8   2  -3    0.43    0.83
   8   2  -3    0.63    1.03
  -8  -2   2   20.15    1.80
  -8  -2   2   16.99    1.97
  -8  -2   2   14.90    1.22
  -8   2   2   16.41    1.24
   8  -2  -2   12.58    1.37
   8  -2  -2   19.54    1.67
   8  -2  -2   14.16    1.46
   8  -2  -2   16.84    1.68
   8  -2  -2   14.47    1.06
   8  -2  -2   13.23    1.26
   8   2  -2   14.91    1.78
   8   2  -2   13.47    1.34
   8   2  -2   15.05    1.47
  -8  -2   1   23.17    1.88
  -8  -2   1   19.74    1.99
  -8  -2   1   16.14    1.26
  -8   2   1   21.44    1.39
   8  -2  -1   17.58    1.43
   8  -2  -1   23.16    2.25
   8  -2  -1   20.05    1.95
   8  -2  -1   21.87    1.66
   8  -2  -1   19.91    1.16
   8  -2  -1   18.97    1.40
   8   2  -1   17.98    1.48
   8   2  -1   19.20    1.91
   8   2  -1   17.09    1.34
   8   2  -1   19.61    2.14
  -8  -2   0    0.37    1.02
  -8  -2   0    1.30    1.01
  -8  -2   0    0.16    0.98
  -8  -2   0    0.52    0.70
  -8   2   0    0.36    0.82
   8  -2   0    1.28    1.13
   8  -2   0    1.72    1.06
   8  -2   0   -0.13    0.93
   8  -2   0    0.50    0.53
   8  -2   0    0.50    0.77
   8   2   0    0.89    0.83
   8   2   0    0.15    1.02
   8   2   0   -0.13    0.80
   8   2   0    0.42    1.04
  -8  -2  -1   34.06    2.07
  -8  -2  -1   37.38    2.20
  -8  -2  -1   35.90    2.71
  -8  -2  -1   32.62    2.17
  -8  -2  -1   31.30    1.56
  -8   2  -1   36.97    1.77
   8  -2   1   30.76    2.39
   8  -2   1   28.41    2.11
   8  -2   1   29.96    1.82
   8  -2   1   28.13    1.37
   8  -2   1   27.83    1.65
   8   2   1   27.32    1.67
   8   2   1   30.37    2.06
   8   2   1   28.69    2.53
   8   2   1   31.22    2.26
  -8  -2  -2    6.04    1.32
  -8  -2  -2    6.39    1.34
  -8  -2  -2    3.96    1.40
  -8   2  -2    5.89    1.46
  -8   2  -2    3.45    0.93
   8  -2   2    7.39    1.40
   8  -2   2    6.99    1.35
   8  -2   2    5.02    1.31
   8  -2   2    9.60    1.46
   8  -2   2    3.71    0.75
   8  -2   2    8.29    1.57
   8  -2   2    4.46    1.03
   8   2   2    5.66    1.23
   8   2   2    6.35    1.27
   8   2   2    6.83    1.52
  -8  -2  -3   53.68    2.34
  -8  -2  -3   62.32    2.62
  -8  -2  -3   54.82    2.93
  -8   2  -3   63.68    2.66
   8  -2   3   45.74    2.63
   8  -2   3   63.89    2.68
   8  -2   3   43.45    2.30
   8  -2   3   55.20    2.31
   8  -2   3   47.40    1.75
   8  -2   3   63.44    2.73
   8  -2   3   41.41    1.94
   8   2   3   47.43    2.06
   8   2   3   54.16    2.37
   8   2   3   54.44    2.80
  -8  -2  -4   -0.43    1.06
  -8  -2  -4   -0.05    1.16
  -8  -2  -4   -0.36    1.21
  -8   2  -4    0.60    1.22
   8  -2   4   -0.10    1.19
   8  -2   4    0.01    1.17
   8  -2   4   -0.31    1.12
   8  -2   4    0.76    0.63
   8  -2   4    1.33    1.22
   8  -2   4   -0.28    0.70
   8   2   4   -0.68    0.87
   8   2   4    0.27    0.99
   8   2   4   -0.12    1.29
  -8  -2  -5   21.27    2.06
  -8  -2  -5   22.22    1.92
  -8   2  -5   24.09    2.29
   8  -2   5   18.86    1.80
   8  -2   5   26.00    2.19
   8  -2   5   16.68    1.79
   8  -2   5   28.46    2.41
   8   2   5   19.23    1.63
   8   2   5   25.21    2.45
  -8  -2  -6   17.42    1.81
  -8   2  -6   20.58    2.20
   8  -2   6   15.02    1.63
   8  -2   6   19.80    2.10
   8  -2   6   20.98    2.19
   8   2   6   16.78    1.72
  -8  -2  -7    0.78    1.07
  -8   2  -7   -0.14    1.12
   8  -2   7   -0.01    1.12
   8  -2   7    0.43    1.19
   8  -2   7   -0.15    1.03
   8   2   7    1.37    1.24
   8   2   7    1.10    1.01
  -8   2  -8    0.49    1.04
   8  -2   8    0.21    0.96
   8   2   8    0.08    1.15
   8   2   9    0.34    0.81
   8   3 -15   13.53    1.48
   8  -3 -14    3.77    0.95
   8  -3 -14    3.38    0.91
   8   3 -14    4.00    1.08
  -8  -3  13    7.22    1.41
   8  -3 -13    3.94    1.05
   8  -3 -13    1.99    0.90
   8  -3 -13    3.66    0.94
   8  -3 -13    4.98    1.11
   8  -3 -13    4.93    1.05
   8   3 -13    6.97    1.26
   8   3 -13    5.82    1.31
  -8  -3  12   15.66    1.72
  -8  -3  12   11.55    1.38
   8  -3 -12    9.97    1.37
   8  -3 -12    5.18    1.13
   8  -3 -12    7.93    1.25
   8  -3 -12    8.31    1.16
   8  -3 -12   14.24    1.52
   8  -3 -12    8.64    0.80
   8   3 -12   11.23    1.45
   8   3 -12   11.31    1.52
  -8  -3  11   25.07    2.35
   8  -3 -11   11.23    1.42
   8  -3 -11   12.88    1.49
   8  -3 -11   18.31    2.13
   8  -3 -11   14.07    1.60
   8  -3 -11   16.10    1.70
   8  -3 -11   14.33    0.95
   8   3 -11   14.21    1.42
   8   3 -11   20.66    2.16
   8   3 -11   21.61    2.30
  -8  -3  10   21.33    2.21
  -8  -3  10   19.55    2.35
  -8  -3  10   15.19    1.73
  -8  -3  10   21.01    2.00
   8  -3 -10   13.11    1.37
   8  -3 -10   17.02    2.13
   8  -3 -10   16.12    1.69
   8  -3 -10   22.49    1.96
   8  -3 -10   14.54    1.47
   8  -3 -10   16.54    1.89
   8  -3 -10   15.81    1.01
   8   3 -10   15.47    1.48
   8   3 -10   19.59    1.88
  -8  -3   9    2.18    1.38
  -8  -3   9    0.68    1.43
  -8  -3   9    0.40    1.07
   8  -3  -9   -0.18    0.84
   8  -3  -9    2.05    1.26
   8  -3  -9    0.62    1.08
   8  -3  -9    1.36    1.29
   8  -3  -9    1.27    1.25
   8  -3  -9    1.30    0.52
   8   3  -9   -0.23    0.88
   8   3  -9    1.46    1.32
  -8  -3   8   10.54    1.54
  -8  -3   8   11.09    1.69
  -8  -3   8    8.52    1.31
   8  -3  -8    9.09    1.38
   8  -3  -8   10.32    1.51
   8  -3  -8    9.59    1.40
   8  -3  -8   13.19    1.69
   8  -3  -8   10.31    1.55
   8  -3  -8    8.47    0.86
   8   3  -8    7.69    1.23
   8   3  -8   13.28    1.76
   8   3  -8   10.95    1.43
   8   3  -8    8.59    1.34
  -8  -3   7    3.92    1.46
  -8  -3   7    3.06    1.20
   8  -3  -7    3.64    1.20
   8  -3  -7    2.20    1.21
   8  -3  -7    2.12    1.23
   8  -3  -7    4.76    1.41
   8  -3  -7    2.68    0.55
   8  -3  -7    4.11    1.11
   8   3  -7    4.43    1.18
   8   3  -7    3.85    1.13
   8   3  -7    5.03    1.60
   8   3  -7    1.08    0.93
   8   3  -7    2.76    1.28
  -8  -3   6    6.32    1.23
  -8  -3   6    7.96    1.30
  -8  -3   6    7.72    1.53
  -8  -3   6    6.33    1.28
   8  -3  -6    5.88    1.22
   8  -3  -6    9.55    1.56
   8  -3  -6    6.69    1.41
   8  -3  -6    6.94    1.43
   8  -3  -6    7.42    1.38
   8  -3  -6    7.28    0.75
   8  -3  -6    3.83    1.02
   8   3  -6    6.53    1.22
   8   3  -6    3.73    1.10
   8   3  -6    1.56    0.97
   8   3  -6    6.36    1.37
  -8  -3   5    1.17    1.01
  -8  -3   5    2.77    1.18
  -8  -3   5    3.65    1.26
   8  -3  -5    2.72    1.08
   8  -3  -5    1.27    1.15
   8  -3  -5    2.16    1.22
   8  -3  -5    1.84    1.23
   8  -3  -5    1.76    1.14
   8  -3  -5    1.31    0.49
   8  -3  -5    2.46    1.03
   8   3  -5    1.92    1.05
   8   3  -5    0.02    0.86
   8   3  -5   -1.01    0.87
   8   3  -5    2.66    1.27
  -8  -3   4    9.85    1.27
  -8  -3   4   15.34    1.82
  -8  -3   4   11.12    1.49
  -8  -3   4   10.35    1.39
   8  -3  -4    9.32    1.26
   8  -3  -4   16.01    1.74
   8  -3  -4   10.20    1.43
   8  -3  -4   10.26    1.42
   8  -3  -4   10.75    0.87
   8  -3  -4    8.56    1.17
   8   3  -4    8.42    1.27
   8   3  -4   10.61    1.45
   8   3  -4    4.72    1.02
   8   3  -4   10.83    1.53
  -8  -3   3   41.65    2.00
  -8  -3   3   47.21    2.41
  -8  -3   3   45.98    2.61
  -8  -3   3   44.98    2.66
   8  -3  -3   38.49    2.59
   8  -3  -3   37.11    2.23
   8  -3  -3   40.26    2.18
   8  -3  -3   34.53    1.25
   8  -3  -3   33.22    1.83
   8   3  -3   35.02    1.85
   8   3  -3   38.82    2.13
   8   3  -3   33.04    1.84
   8   3  -3   31.27    1.77
   8   3  -3   41.76    2.60
  -8  -3   2   48.77    2.41
  -8  -3   2   46.34    2.54
  -8  -3   2   42.36    2.59
   8  -3  -2   35.77    2.52
   8  -3  -2   36.05    2.22
   8  -3  -2   42.24    2.24
   8  -3  -2   36.74    1.31
   8  -3  -2   35.15    1.88
   8   3  -2   37.99    2.18
   8   3  -2   30.37    1.78
   8   3  -2   39.88    2.50
  -8  -3   1    1.85    1.21
  -8  -3   1    2.26    1.32
  -8  -3   1    1.15    1.15
  -8  -3   1    2.20    1.16
   8  -3  -1    1.68    1.21
   8  -3  -1    1.32    1.17
   8  -3  -1    1.14    1.12
   8  -3  -1    1.56    0.52
   8  -3  -1    1.11    0.93
   8   3  -1    1.29    1.17
   8   3  -1    1.03    0.93
   8   3  -1    1.82    1.25
  -8  -3   0    7.54    1.45
  -8  -3   0    7.09    1.43
  -8  -3   0    4.71    1.36
  -8  -3   0    4.49    1.21
   8  -3   0    7.19    1.40
   8  -3   0    5.00    1.31
   8  -3   0    3.90    1.22
   8  -3   0    6.33    0.77
   8  -3   0    9.00    1.47
   8  -3   0    5.28    1.10
   8   3   0    8.01    1.45
   8   3   0    1.95    0.94
   8   3   0    6.28    1.40
  -8  -3  -1   11.08    1.55
  -8  -3  -1   12.07    1.64
  -8  -3  -1   11.82    1.52
   8  -3   1   10.75    1.54
   8  -3   1   11.22    1.52
   8  -3   1    8.93    0.93
   8  -3   1   15.03    1.65
   8  -3   1    5.39    1.08
   8   3   1    8.75    1.45
   8   3   1    9.99    1.43
   8   3   1    9.05    1.44
  -8  -3  -2   37.97    2.18
  -8  -3  -2   38.37    2.31
  -8  -3  -2   33.59    2.57
  -8  -3  -2   35.29    2.31
   8  -3   2   31.41    2.34
   8  -3   2   33.67    2.13
   8  -3   2   25.04    1.24
   8  -3   2   41.95    2.54
   8   3   2   34.85    2.17
   8   3   2   35.61    2.48
   8   3   2   35.03    2.33
  -8  -3  -3   39.39    2.08
  -8  -3  -3   39.39    2.24
  -8  -3  -3   41.79    2.65
  -8  -3  -3   40.34    2.24
  -8   3  -3   41.57    2.23
   8  -3   3   31.13    2.19
   8  -3   3   47.84    2.35
   8  -3   3   42.09    2.14
   8  -3   3   30.72    1.34
   8  -3   3   46.35    2.42
   8   3   3   34.31    1.87
   8   3   3   40.14    2.17
   8   3   3   39.42    2.50
   8   3   3   41.10    2.26
  -8  -3  -4    5.59    1.19
  -8  -3  -4    9.15    1.40
  -8  -3  -4   10.57    1.52
  -8   3  -4   11.27    1.52
   8  -3   4    6.52    1.30
   8  -3   4   14.30    1.61
   8  -3   4    8.67    1.38
   8  -3   4    7.51    0.89
   8  -3   4    7.40    1.31
   8   3   4    7.11    1.30
   8   3   4   11.56    1.55
  -8  -3  -5   17.55    1.67
  -8   3  -5   20.48    1.89
   8  -3   5   14.77    1.62
   8  -3   5   22.63    1.90
   8  -3   5   18.47    1.52
   8  -3   5   16.56    1.04
   8  -3   5   21.46    1.82
   8   3   5   19.01    1.68
   8   3   5   16.49    1.92
  -8   3  -6    0.97    1.09
   8  -3   6    1.26    0.99
   8  -3   6    2.67    1.13
   8  -3   6    3.66    1.14
   8   3   6    0.59    1.04
  -8   3  -7    3.59    1.01
   8  -3   7    6.11    1.10
   8   3   7    2.01    0.92
  -8  -4  12    2.45    0.97
   8   4 -12    2.24    0.94
  -8  -4  11   19.88    1.64
  -8  -4  11   13.75    1.33
   8  -4 -11   11.14    1.13
   8   4 -11   15.31    1.60
  -8  -4  10   48.10    2.04
  -8  -4  10   46.04    1.87
   8  -4 -10   29.38    1.71
   8   4 -10   38.23    1.79
  -8  -4   9   13.59    1.55
  -8  -4   9   14.88    1.80
  -8  -4   9   14.93    1.56
   8  -4  -9    8.57    1.18
   8  -4  -9   10.15    1.32
   8  -4  -9   13.53    1.42
   8   4  -9   15.27    1.72
  -8  -4   8    2.11    1.21
  -8  -4   8    2.22    1.21
  -8  -4   8    1.80    0.95
   8  -4  -8    2.70    1.08
   8  -4  -8    3.36    1.16
   8  -4  -8    1.85    1.10
   8   4  -8    1.18    1.24
  -8  -4   7    3.30    1.12
  -8  -4   7    2.18    1.14
  -8  -4   7    1.87    1.25
  -8  -4   7    3.11    1.08
   8  -4  -7    1.01    1.11
   8  -4  -7    2.44    1.23
   8   4  -7    1.31    1.23
  -8  -4   6    2.66    1.14
  -8  -4   6    2.18    1.19
  -8  -4   6    2.92    1.30
  -8  -4   6    1.35    0.98
   8  -4  -6    1.46    1.16
   8  -4  -6    1.32    1.18
   8   4  -6    0.52    0.87
   8   4  -6    3.91    1.38
   8   4  -6    1.58    1.08
  -8  -4   5    0.70    0.96
  -8  -4   5    0.12    1.09
  -8  -4   5    1.81    1.23
  -8  -4   5    0.65    1.23
  -8  -4   5    0.84    0.62
  -8  -4   5    0.29    1.02
   8  -4  -5    1.34    1.15
   8  -4  -5    1.43    1.17
   8   4  -5   -0.01    0.82
   8   4  -5    0.94    1.07
  -8  -4   4    5.11    1.14
  -8  -4   4    3.87    1.26
  -8  -4   4    3.75    1.26
  -8  -4   4    3.94    1.33
  -8  -4   4    4.76    0.88
  -8  -4   4    2.60    1.08
   8  -4  -4    6.78    1.32
   8   4  -4    3.44    0.95
   8   4  -4    3.84    1.22
  -8  -4   3    4.25    1.07
  -8  -4   3    4.12    1.24
  -8  -4   3    6.59    1.46
  -8  -4   3    4.46    1.31
  -8  -4   3    2.41    0.67
  -8  -4   3    4.06    1.12
   8  -4  -3    5.70    1.26
   8  -4  -3    2.96    1.08
   8   4  -3    2.57    0.89
   8   4  -3    4.54    1.32
  -8  -4   2    3.79    1.04
  -8  -4   2    5.23    1.34
  -8  -4   2    4.12    1.28
  -8  -4   2    3.98    1.30
  -8  -4   2    3.76    1.21
  -8  -4   2    4.13    0.84
  -8  -4   2    3.10    0.98
   8  -4  -2    1.35    1.00
   8  -4  -2    4.62    1.16
   8   4  -2    3.31    0.90
   8   4  -2    2.54    0.91
   8   4  -2    2.56    1.17
  -8  -4   1    5.52    1.05
  -8  -4   1    8.42    1.41
  -8  -4   1    7.78    1.41
  -8  -4   1    7.50    1.35
  -8  -4   1    6.96    1.28
  -8  -4   1    3.78    0.71
   8  -4  -1    6.72    1.27
   8  -4  -1    3.95    1.07
   8   4  -1    2.04    0.82
   8   4  -1    6.40    1.11
   8   4  -1    5.35    1.26
  -8  -4   0   -0.04    1.08
  -8  -4   0    0.46    1.17
  -8  -4   0    0.78    1.06
  -8  -4   0    0.30    0.53
   8  -4   0    0.99    1.04
   8  -4   0    0.33    0.91
   8   4   0    0.13    0.99
   8   4   0    1.04    1.12
  -8  -4  -1   13.23    1.53
  -8  -4  -1    7.06    1.30
  -8  -4  -1    8.84    1.25
  -8  -4  -1   11.35    1.07
   8  -4   1   10.73    1.22
   8  -4   1    8.07    0.55
   8  -4   1   17.16    1.48
   8   4   1    7.59    1.11
   8   4   1    7.95    1.25
  -8  -4  -2    5.18    1.07
  -8  -4  -2    6.01    1.20
  -8  -4  -2    6.77    1.17
   8  -4   2    3.95    0.96
   8  -4   2    1.35    0.76
   8  -4   2   10.06    1.23
   8   4   2    7.52    1.13
   8   4   2    6.29    1.16
  -8  -4  -3   15.79    1.39
  -8  -4  -3   17.53    1.54
  -8  -4  -3   22.67    1.65
   8  -4   3   19.77    1.55
  -8  -4  -4   30.00    1.60
   8  -4   4   23.58    1.42
   8  -4   5    8.86    1.06
  -8  -5   6    1.58    0.90
  -8  -5   5    6.60    0.98
  -8  -5   5    5.78    0.91
  -8  -5   4    1.76    0.87
  -8  -5   4    1.13    0.84
   8   5  -4    1.13    0.84
  -8  -5   3    2.99    0.98
  -8  -5   3    2.55    0.80
   8   5  -3    3.68    0.99
  -8  -5   2    8.71    1.08
  -8  -5   2    5.59    0.83
  -8  -5   1    1.94    0.88
   9   0 -17    0.99    0.88
   9   0 -16   -0.05    1.07
   9   0 -15   20.61    1.93
   9   0 -15   18.46    1.64
  -9   0  14    1.67    1.15
   9   0 -14    1.08    1.34
   9   0 -14    1.80    1.18
  -9   0  13    6.80    1.36
   9   0 -13    7.03    1.58
   9   0 -13    4.19    1.29
  -9   0  12   19.86    1.87
   9   0 -12   15.81    1.70
   9   0 -12   17.40    1.48
   9   0 -12   19.55    1.86
   9   0 -12   17.62    2.09
  -9   0  11    4.69    1.28
   9   0 -11    7.42    1.36
   9   0 -11    5.15    1.05
   9   0 -11    7.59    1.40
  -9   0  10   41.08    2.36
   9   0 -10   37.77    2.14
   9   0 -10   35.55    1.76
   9   0 -10   39.01    2.40
  -9   0   9    4.24    1.24
   9   0  -9    3.59    1.14
   9   0  -9    3.15    0.92
   9   0  -9    3.86    1.12
  -9   0   8   -0.46    0.99
   9   0  -8   -0.05    1.00
   9   0  -8    0.59    0.82
   9   0  -8   -0.17    1.02
  -9   0   7    0.63    1.00
   9   0  -7    0.92    0.86
   9   0  -7   -0.02    0.94
   9   0  -7    0.50    0.79
   9   0  -7    1.05    1.05
   9   0  -7    0.46    0.90
  -9   0   6   26.43    1.83
   9   0  -6   21.40    1.44
   9   0  -6   20.79    1.81
   9   0  -6   19.58    1.33
   9   0  -6   22.78    2.00
   9   0  -6   23.59    1.65
  -9   0   5    2.36    0.73
  -9   0   5    2.49    1.02
   9   0  -5    1.98    0.83
   9   0  -5    2.05    1.01
   9   0  -5    1.77    0.75
   9   0  -5    2.08    0.96
  -9   0   4   92.05    2.25
  -9   0   4   91.05    2.60
   9   0  -4   85.73    2.39
   9   0  -4   83.65    2.51
   9   0  -4   83.69    2.39
  -9   0   3    4.74    0.88
   9   0  -3    5.98    1.08
   9   0  -3    5.20    1.11
  -9   0   2    1.14    0.74
   9   0  -2    1.24    0.87
   9   0  -2    1.65    0.97
   9   0  -2    1.31    0.88
  -9   0   1   47.30    1.80
   9   0  -1   44.35    1.96
   9   0  -1   50.73    2.14
  -9   0   0   18.03    1.94
  -9   0   0   13.82    1.27
   9   0   0   11.01    1.34
   9   0   0   14.48    1.71
  -9   0  -1   -0.57    1.00
  -9   0  -1    0.22    0.69
   9   0   1    0.44    0.93
   9   0   1    0.72    1.00
  -9   0  -2    0.57    1.11
  -9   0  -2    0.49    0.74
   9   0   2    0.04    0.97
   9   0   2    1.04    1.23
   9   0   2   -0.12    1.02
   9   0   2    0.74    1.10
  -9   0  -3   19.91    2.24
  -9   0  -3   13.93    1.31
  -9   0  -3   22.48    1.89
   9   0   3   13.84    1.58
   9   0   3   19.56    1.78
   9   0   3   16.03    1.70
   9   0   3   18.77    2.28
  -9   0  -4    4.61    1.37
  -9   0  -4    5.15    1.29
   9   0   4    1.59    1.04
   9   0   4    4.50    1.36
   9   0   4    5.32    1.26
  -9   0  -5   13.21    1.68
   9   0   5   12.13    1.48
   9   0   5   14.26    1.70
  -9   0  -6   27.13    2.19
   9   0   6   25.47    2.00
  -9   0  -7   -0.84    1.10
   9   0   7    0.06    1.03
  -9   0  -8    2.38    1.08
   9   0   8    0.89    0.96
   9  -1 -17    5.19    1.02
   9   1 -17    4.31    0.87
   9   1 -17    5.29    0.93
   9  -1 -16   -0.19    1.00
   9   1 -16    0.99    1.02
   9   1 -16    0.43    0.95
  -9  -1  15    2.42    0.95
   9  -1 -15    0.82    1.16
   9  -1 -15    3.50    1.05
   9   1 -15    3.15    1.23
  -9  -1  14    3.38    1.11
   9  -1 -14    2.18    1.06
   9  -1 -14    1.78    1.30
   9  -1 -14    3.54    1.17
   9   1 -14    1.35    0.77
   9   1 -14    2.48    1.32
   9   1 -14    3.39    1.14
  -9  -1  13    7.18    1.23
   9  -1 -13   14.57    1.57
   9  -1 -13   10.41    1.58
   9  -1 -13   14.23    1.62
   9   1 -13    6.19    1.01
   9   1 -13   12.45    1.65
   9   1 -13   15.45    1.59
  -9  -1  12    7.65    1.36
  -9   1  12    9.70    1.48
   9  -1 -12    7.01    1.38
   9  -1 -12    4.23    1.14
   9  -1 -12    8.85    1.46
   9   1 -12    5.99    1.15
   9   1 -12    9.75    1.78
   9   1 -12    9.37    1.47
  -9  -1  11    1.08    1.16
  -9   1  11    2.25    1.25
   9  -1 -11    2.38    1.16
   9  -1 -11    2.40    0.98
   9  -1 -11    2.37    1.42
   9  -1 -11    1.58    1.17
   9  -1 -11    2.04    1.21
   9   1 -11    1.86    0.93
   9   1 -11    1.59    1.54
   9   1 -11    0.41    0.87
   9   1 -11    0.10    1.13
  -9  -1  10    7.91    1.43
  -9   1  10    8.14    1.49
  -9   1  10    2.39    0.94
   9  -1 -10    4.34    1.04
   9  -1 -10    5.95    1.27
   9  -1 -10    2.07    0.88
   9  -1 -10    6.20    1.32
   9  -1 -10    5.78    1.30
   9  -1 -10    2.30    0.81
   9   1 -10    4.91    1.22
   9   1 -10    3.38    0.97
   9   1 -10    4.95    1.28
  -9  -1   9   64.52    2.57
  -9   1   9   55.38    2.49
  -9   1   9   46.05    1.90
   9  -1  -9   53.19    2.14
   9  -1  -9   55.38    2.42
   9  -1  -9   45.88    1.92
   9  -1  -9   55.81    2.81
   9  -1  -9   51.11    2.47
   9  -1  -9   55.89    2.42
   9  -1  -9   44.93    1.86
   9   1  -9   58.29    2.45
   9   1  -9   51.51    2.07
   9   1  -9   57.59    2.68
  -9  -1   8    5.71    1.23
  -9   1   8    8.85    1.42
  -9   1   8    4.26    0.91
   9  -1  -8    6.76    1.19
   9  -1  -8    5.47    1.23
   9  -1  -8    4.39    0.94
   9  -1  -8    7.77    1.54
   9  -1  -8    6.53    1.26
   9  -1  -8    8.79    1.38
   9  -1  -8    4.72    0.89
   9   1  -8    5.02    1.18
   9   1  -8    6.03    1.17
   9   1  -8    8.30    1.37
  -9  -1   7   47.38    2.27
  -9   1   7   53.30    2.39
   9  -1  -7   45.95    2.02
   9  -1  -7   44.51    2.17
   9  -1  -7   37.42    1.64
   9  -1  -7   43.54    2.22
   9  -1  -7   42.38    2.08
   9  -1  -7   49.32    2.25
   9  -1  -7   37.75    1.68
   9   1  -7   49.38    2.32
   9   1  -7   45.92    1.94
   9   1  -7   45.77    2.50
  -9  -1   6    4.44    0.86
  -9  -1   6    5.67    1.16
  -9   1   6    8.45    1.37
   9  -1  -6    8.43    1.24
   9  -1  -6    8.20    1.26
   9  -1  -6    4.17    1.04
   9  -1  -6    7.82    1.28
   9  -1  -6    3.99    0.83
   9   1  -6    6.81    1.23
   9   1  -6    5.18    1.05
   9   1  -6    6.53    1.28
  -9  -1   5    4.83    0.94
   9  -1  -5    6.18    1.13
   9  -1  -5    2.71    0.99
   9  -1  -5    2.33    0.98
   9  -1  -5    5.60    1.19
   9  -1  -5    2.56    0.75
   9   1  -5    5.01    1.13
   9   1  -5    2.95    0.91
   9   1  -5    2.28    1.06
  -9  -1   4    0.03    0.71
   9  -1  -4    2.13    0.94
   9  -1  -4    1.71    0.96
   9  -1  -4    2.59    0.99
   9  -1  -4    1.00    0.96
   9  -1  -4    0.15    0.64
   9   1  -4    0.57    0.82
   9   1  -4    1.07    1.00
   9   1  -4    1.14    0.83
   9   1  -4    2.65    1.09
  -9  -1   3    7.35    1.05
  -9   1   3    9.58    1.14
   9  -1  -3    9.23    1.27
   9  -1  -3    9.70    1.29
   9  -1  -3   10.11    1.33
   9  -1  -3    9.29    1.09
   9   1  -3    8.43    1.16
   9   1  -3    6.46    1.19
   9   1  -3    6.78    1.05
   9   1  -3    6.10    1.14
  -9  -1   2    5.61    0.94
  -9   1   2    6.17    0.95
   9  -1  -2    4.82    0.99
   9  -1  -2    9.73    1.36
   9  -1  -2    6.19    1.12
   9  -1  -2    6.07    0.90
   9   1  -2    7.30    1.17
   9   1  -2    7.53    1.27
  -9  -1   1   10.79    1.37
  -9  -1   1    7.00    1.06
  -9   1   1    9.07    1.13
   9  -1  -1    7.15    1.19
   9  -1  -1    7.27    1.21
   9  -1  -1   11.09    1.41
   9  -1  -1    8.10    1.21
   9   1  -1    7.04    1.11
   9   1  -1    7.93    1.28
  -9  -1   0   13.58    1.51
  -9  -1   0   10.48    1.16
  -9   1   0   10.53    1.21
   9  -1   0    9.18    1.24
   9  -1   0    8.35    1.25
   9  -1   0    8.53    1.26
   9   1   0    9.52    1.23
   9   1   0   10.01    1.32
  -9  -1  -1    6.40    1.29
  -9  -1  -1    6.73    1.15
  -9   1  -1    6.81    1.29
  -9   1  -1    7.21    1.19
   9  -1   1    2.17    0.95
   9  -1   1    7.34    1.30
   9  -1   1    4.98    1.27
   9   1   1    3.78    1.07
   9   1   1    4.35    1.17
   9   1   1    3.90    1.33
  -9  -1  -2   23.96    2.07
  -9  -1  -2   17.42    1.37
  -9  -1  -2   25.31    2.43
  -9   1  -2   24.47    2.14
  -9   1  -2   21.62    1.51
   9  -1   2   16.98    1.52
   9  -1   2   19.13    2.11
   9  -1   2   17.03    2.01
   9  -1   2   20.38    2.35
   9   1   2   18.32    1.68
   9   1   2   21.10    2.47
   9   1   2   19.06    1.79
  -9  -1  -3    7.76    1.48
  -9   1  -3   10.14    1.56
   9  -1   3    4.85    1.21
   9  -1   3    5.49    1.39
   9  -1   3    3.95    1.26
   9   1   3    6.18    1.29
   9   1   3    6.99    1.47
   9   1   3    3.80    1.16
  -9  -1  -4   29.99    2.23
  -9   1  -4   31.21    2.48
  -9   1  -4   31.53    2.52
   9  -1   4   23.70    2.20
   9  -1   4   21.65    2.06
   9  -1   4   30.06    2.44
   9   1   4   26.72    1.81
   9   1   4   26.15    2.36
   9   1   4   25.14    2.00
  -9  -1  -5    8.60    1.54
  -9   1  -5    8.25    1.50
  -9   1  -5    7.51    1.35
   9  -1   5    6.67    1.36
   9  -1   5    5.71    1.39
   9  -1   5    5.33    1.25
   9   1   5    3.09    0.99
   9   1   5   10.50    1.56
   9   1   5    6.55    1.30
  -9  -1  -6   22.78    1.97
  -9   1  -6   25.82    2.19
  -9   1  -6   26.98    2.22
   9  -1   6   20.47    2.11
   9  -1   6   19.06    1.84
   9  -1   6   25.85    2.08
   9   1   6   23.91    2.06
   9   1   6   19.77    1.86
  -9  -1  -7    5.09    1.17
  -9   1  -7    7.14    1.37
   9  -1   7    6.98    1.30
   9  -1   7    3.59    1.11
   9   1   7    4.27    1.11
  -9  -1  -8    4.90    0.99
   9  -1   8    5.63    1.11
   9  -2 -16    7.48    1.00
   9   2 -16    5.38    0.97
   9  -2 -15    6.45    1.07
   9   2 -15    7.66    1.11
   9   2 -15    9.08    1.19
  -9  -2  14    1.18    0.78
   9  -2 -14    0.19    0.97
   9  -2 -14    0.75    0.93
   9  -2 -14    1.01    1.08
   9  -2 -14    1.37    1.04
   9  -2 -14    0.04    0.92
   9   2 -14    2.06    1.17
   9   2 -14    1.13    1.14
  -9  -2  13    0.57    0.87
   9  -2 -13    2.25    1.20
   9  -2 -13    0.56    1.01
   9  -2 -13    0.20    1.13
   9  -2 -13    0.81    1.08
   9  -2 -13    1.43    1.10
   9  -2 -13    0.89    0.61
   9   2 -13    0.62    0.80
   9   2 -13    1.64    1.30
   9   2 -13    2.10    1.30
  -9  -2  12    3.68    1.07
   9  -2 -12    7.35    1.41
   9  -2 -12    8.00    1.40
   9  -2 -12    9.47    1.49
   9  -2 -12   10.05    1.41
   9  -2 -12    3.90    1.18
   9  -2 -12    7.54    0.94
   9   2 -12    8.61    1.59
   9   2 -12    7.07    1.28
  -9  -2  11    7.22    1.34
   9  -2 -11    8.43    1.30
   9  -2 -11    6.78    1.39
   9  -2 -11    7.90    1.41
   9  -2 -11    7.08    1.40
   9  -2 -11    6.28    1.28
   9  -2 -11    4.75    1.29
   9  -2 -11    7.34    0.96
   9   2 -11    6.56    1.19
   9   2 -11    7.08    1.57
   9   2 -11    7.74    1.38
  -9  -2  10    6.29    1.23
  -9   2  10    9.96    1.46
  -9   2  10   10.87    1.39
   9  -2 -10    4.81    1.04
   9  -2 -10   14.20    1.65
   9  -2 -10   15.63    1.73
   9  -2 -10   14.61    1.74
   9  -2 -10   13.06    1.54
   9  -2 -10   15.41    1.66
   9  -2 -10    9.59    1.07
   9  -2 -10   11.82    1.42
   9   2 -10   11.37    1.37
   9   2 -10    9.80    1.49
   9   2 -10    4.33    1.03
   9   2 -10   10.40    1.48
  -9  -2   9   44.48    2.72
  -9  -2   9   37.52    2.16
  -9   2   9   36.88    2.17
  -9   2   9   30.80    1.84
   9  -2  -9   32.22    1.90
   9  -2  -9   36.63    2.53
   9  -2  -9   35.32    2.22
   9  -2  -9   37.18    2.71
   9  -2  -9   33.07    2.28
   9  -2  -9   34.28    2.22
   9  -2  -9   36.62    2.12
   9  -2  -9   31.64    1.45
   9  -2  -9   33.00    1.84
   9   2  -9   30.65    1.82
   9   2  -9   30.22    1.71
   9   2  -9   37.95    2.64
   9   2  -9   33.41    1.83
   9   2  -9   35.47    2.39
  -9  -2   8    9.63    1.40
  -9  -2   8    7.75    1.25
  -9   2   8    7.75    1.41
  -9   2   8    3.32    0.93
   9  -2  -8    5.47    1.19
   9  -2  -8    9.85    1.51
   9  -2  -8   10.98    1.48
   9  -2  -8    7.14    1.48
   9  -2  -8    7.52    1.36
   9  -2  -8    7.42    1.32
   9  -2  -8    8.17    1.01
   9  -2  -8    5.08    0.95
   9   2  -8    8.89    1.35
   9   2  -8    7.28    1.23
   9   2  -8    9.15    1.46
  -9  -2   7   97.72    3.20
  -9   2   7   90.21    2.89
   9  -2  -7   74.76    2.51
   9  -2  -7   84.86    3.05
   9  -2  -7   75.16    2.49
   9  -2  -7   82.57    3.10
   9  -2  -7   79.50    2.76
   9  -2  -7   87.91    2.78
   9  -2  -7   78.92    2.04
   9  -2  -7   68.53    2.29
   9   2  -7   84.85    2.69
   9   2  -7   79.41    2.50
   9   2  -7   89.88    3.08
  -9  -2   6   21.57    1.45
  -9  -2   6   29.98    2.49
   9  -2  -6   21.13    1.70
   9  -2  -6   24.79    2.34
   9  -2  -6   20.42    1.72
   9  -2  -6   22.48    2.45
   9  -2  -6   24.95    2.12
   9  -2  -6   23.14    1.93
   9  -2  -6   21.55    1.26
   9  -2  -6   21.37    1.57
   9   2  -6   22.76    1.95
   9   2  -6   24.17    1.65
   9   2  -6   26.49    2.36
  -9  -2   5   16.01    1.29
   9  -2  -5   16.58    1.51
   9  -2  -5   21.35    2.23
   9  -2  -5   24.37    1.94
   9  -2  -5   22.58    2.02
   9  -2  -5   20.63    1.90
   9  -2  -5   18.37    1.21
   9  -2  -5   18.13    1.51
   9   2  -5   21.71    2.00
   9   2  -5   18.41    1.53
   9   2  -5   20.71    2.25
  -9  -2   4    9.37    1.30
  -9  -2   4    7.30    1.10
  -9  -2   4    7.82    1.28
   9  -2  -4    9.47    1.39
   9  -2  -4    9.34    1.46
   9  -2  -4   12.37    1.59
   9  -2  -4    9.10    1.41
   9  -2  -4    7.47    1.26
   9  -2  -4    9.66    1.00
   9  -2  -4    8.19    1.17
   9   2  -4   10.07    1.47
   9   2  -4    4.42    1.01
   9   2  -4    7.54    1.38
  -9  -2   3   41.02    2.18
  -9  -2   3   31.18    1.65
  -9  -2   3   41.09    2.41
   9  -2  -3   29.90    1.78
   9  -2  -3   33.44    2.34
   9  -2  -3   31.60    2.65
   9  -2  -3   34.89    2.24
   9  -2  -3   36.69    2.12
   9  -2  -3   31.25    1.42
   9  -2  -3   31.55    1.73
   9   2  -3   36.87    2.22
   9   2  -3   30.19    1.71
   9   2  -3   34.60    2.47
  -9  -2   2    7.23    1.28
  -9  -2   2    6.93    1.29
  -9  -2   2    4.46    0.97
  -9  -2   2    5.63    1.28
  -9   2   2    7.05    1.08
   9  -2  -2    4.64    1.04
   9  -2  -2    7.82    1.37
   9  -2  -2    3.90    1.25
   9  -2  -2    5.36    1.18
   9  -2  -2    7.16    0.90
   9  -2  -2    7.56    1.15
   9   2  -2    7.47    1.37
   9   2  -2    7.50    1.28
   9   2  -2    8.16    1.42
   9   2  -2    6.55    1.32
  -9  -2   1    2.92    1.18
  -9  -2   1    2.98    1.13
  -9  -2   1    1.81    0.80
  -9  -2   1    3.09    1.27
  -9   2   1    1.99    0.86
   9  -2  -1    0.55    0.90
   9  -2  -1    2.63    1.23
   9  -2  -1    4.11    1.30
   9  -2  -1    1.97    1.10
   9  -2  -1    2.59    0.72
   9  -2  -1    2.69    1.29
   9  -2  -1    2.36    0.94
   9   2  -1    3.14    1.03
   9   2  -1    3.14    1.23
   9   2  -1    2.09    0.97
   9   2  -1    3.32    1.33
   9   2  -1    1.86    1.20
  -9  -2   0    1.36    1.19
  -9  -2   0    0.15    1.00
  -9  -2   0    1.29    0.75
  -9  -2   0    0.19    1.13
  -9   2   0    0.32    0.82
   9  -2   0    1.48    1.19
   9  -2   0   -0.23    1.12
   9  -2   0    0.71    1.07
   9  -2   0    0.91    0.63
   9  -2   0    0.19    1.15
   9  -2   0    0.99    0.88
   9   2   0    0.68    0.91
   9   2   0    0.51    1.08
   9   2   0    0.65    1.28
   9   2   0    1.00    1.22
  -9  -2  -1   13.89    1.65
  -9  -2  -1   11.92    1.38
   9  -2   1   10.51    1.47
   9  -2   1   10.45    1.49
   9  -2   1   17.41    1.77
   9  -2   1    9.93    1.08
   9  -2   1   11.77    1.50
   9  -2   1    9.95    1.26
   9   2   1   10.79    1.44
   9   2   1   10.35    1.43
   9   2   1    9.82    1.56
  -9  -2  -2   -0.67    1.20
  -9   2  -2   -0.63    1.23
   9  -2   2   -0.57    1.15
   9  -2   2    0.26    1.05
   9  -2   2    0.24    1.18
   9  -2   2   -0.44    1.04
   9  -2   2    0.05    0.60
   9  -2   2    0.20    1.20
   9  -2   2   -0.11    0.86
   9   2   2    0.41    0.90
   9   2   2   -0.22    1.04
   9   2   2    1.45    1.32
  -9  -2  -3   31.64    2.30
  -9   2  -3   30.55    2.16
   9  -2   3   22.76    2.33
   9  -2   3   32.37    2.19
   9  -2   3   22.32    2.01
   9  -2   3   21.68    1.35
   9  -2   3   35.18    2.52
   9   2   3   23.71    1.71
   9   2   3   29.04    2.00
   9   2   3   30.64    2.54
  -9  -2  -4   13.46    1.66
  -9   2  -4   12.20    1.49
   9  -2   4   14.99    1.67
   9  -2   4   16.52    1.71
   9  -2   4   14.91    1.65
   9  -2   4   18.55    1.80
   9   2   4   11.15    1.38
   9   2   4    9.91    1.52
  -9  -2  -5    0.45    1.13
  -9   2  -5    0.44    1.19
   9  -2   5   -0.79    1.15
   9  -2   5    0.16    1.14
   9  -2   5    0.90    1.12
   9   2   5    0.98    1.21
  -9  -2  -6    4.50    1.15
  -9   2  -6    5.85    1.31
  -9   2  -6    7.16    1.25
   9  -2   6    3.84    1.10
   9  -2   6    7.24    1.33
   9   2   6    6.00    1.32
  -9   2  -7    6.58    1.11
  -9   2  -7    9.68    1.16
   9  -2   7    4.09    1.01
   9  -2   7   11.89    1.30
   9   2   7    5.33    1.17
   9   3 -14    6.21    1.09
   9  -3 -13    1.89    0.91
   9  -3 -13    1.56    0.90
   9   3 -13    3.43    1.03
   9   3 -13    1.43    1.05
  -9  -3  12    3.90    1.25
   9  -3 -12    3.78    1.06
   9  -3 -12    4.04    1.06
   9  -3 -12    6.07    1.16
   9  -3 -12    3.68    0.93
   9   3 -12    3.78    1.19
   9   3 -12    5.37    1.22
  -9  -3  11   13.34    1.61
   9  -3 -11    5.90    1.19
   9  -3 -11    5.48    1.18
   9  -3 -11    6.49    1.23
   9  -3 -11    8.62    1.31
   9  -3 -11    7.41    0.76
   9   3 -11   13.43    1.63
   9   3 -11    8.13    1.31
  -9  -3  10   22.26    2.18
  -9  -3  10   23.95    1.91
   9  -3 -10   19.29    1.89
   9  -3 -10   15.78    1.70
   9  -3 -10   21.98    2.14
   9  -3 -10   17.78    1.77
   9  -3 -10   16.81    0.96
   9   3 -10   20.59    2.23
  -9  -3   9    4.91    1.32
  -9  -3   9   11.39    1.61
  -9  -3   9    8.55    1.32
   9  -3  -9   10.88    1.57
   9  -3  -9    8.53    1.40
   9  -3  -9    7.42    1.40
   9  -3  -9    7.13    1.41
   9  -3  -9    7.22    0.77
   9   3  -9    4.40    0.98
   9   3  -9    6.91    1.50
   9   3  -9    6.81    1.30
  -9  -3   8    1.48    1.27
  -9  -3   8    1.56    1.09
   9  -3  -8    1.78    0.92
   9  -3  -8    1.13    1.17
   9  -3  -8    1.74    1.23
   9  -3  -8    1.75    1.18
   9  -3  -8    1.25    0.52
   9   3  -8    1.71    0.89
   9   3  -8    1.01    1.42
   9   3  -8    0.95    1.15
  -9  -3   7   -0.70    1.19
  -9  -3   7   -0.34    1.02
  -9   3   7    0.19    1.07
   9  -3  -7    0.00    0.88
   9  -3  -7    1.96    1.22
   9  -3  -7   -0.24    1.16
   9  -3  -7    1.12    1.25
   9  -3  -7   -0.05    1.07
   9  -3  -7    0.49    0.48
   9   3  -7    0.50    0.90
   9   3  -7    1.46    1.46
   9   3  -7    0.26    1.18
  -9  -3   6    6.08    1.46
  -9  -3   6    4.66    1.23
   9  -3  -6    5.18    1.16
   9  -3  -6    4.90    1.33
   9  -3  -6    5.20    1.36
   9  -3  -6    4.35    1.37
   9  -3  -6    3.89    1.25
   9  -3  -6    4.20    0.65
   9   3  -6    4.99    1.13
   9   3  -6    5.85    1.62
   9   3  -6    4.25    1.31
  -9  -3   5    7.59    1.27
  -9  -3   5    5.47    1.41
  -9  -3   5    9.24    1.48
   9  -3  -5    4.82    1.05
   9  -3  -5    9.88    1.53
   9  -3  -5    9.49    1.45
   9  -3  -5    8.01    1.48
   9  -3  -5    5.75    1.28
   9  -3  -5    6.37    0.71
   9   3  -5    7.51    1.30
   9   3  -5    6.73    1.40
  -9  -3   4    6.25    1.30
  -9  -3   4   11.23    1.67
  -9  -3   4    7.62    1.37
   9  -3  -4    8.71    1.47
   9  -3  -4    6.27    1.43
   9  -3  -4    5.84    1.29
   9  -3  -4    6.06    0.72
   9   3  -4    7.37    1.35
   9   3  -4    8.23    1.52
  -9  -3   3   21.90    2.00
  -9  -3   3   22.33    2.50
  -9  -3   3   17.07    1.65
   9  -3  -3   19.35    2.25
   9  -3  -3   19.50    1.86
   9  -3  -3   15.65    1.81
   9  -3  -3   13.72    1.00
   9   3  -3   15.47    1.73
   9   3  -3   12.94    1.57
  -9  -3   2   21.85    2.05
  -9  -3   2   10.74    1.52
  -9  -3   2   19.97    2.11
  -9  -3   2   16.71    1.60
   9  -3  -2   20.91    1.88
   9  -3  -2   12.73    1.59
   9  -3  -2   14.24    1.77
   9  -3  -2   14.76    1.01
   9   3  -2   17.19    1.75
   9   3  -2   15.09    1.62
  -9  -3   1    3.51    1.31
  -9  -3   1    0.44    1.26
  -9  -3   1    3.04    1.20
  -9  -3   1    2.95    1.12
   9  -3  -1    1.47    1.19
   9  -3  -1    1.34    1.24
   9  -3  -1    1.61    1.08
   9  -3  -1    2.86    0.63
   9   3  -1    2.89    1.22
   9   3  -1    2.65    1.29
  -9  -3   0    9.07    1.45
  -9  -3   0    9.97    1.45
   9  -3   0   10.24    1.54
   9  -3   0    8.56    1.46
   9  -3   0    6.81    1.26
   9  -3   0    6.97    0.87
   9  -3   0   10.22    1.40
   9   3   0    8.95    1.47
   9   3   0   10.51    1.44
   9   3   0    9.19    1.47
  -9  -3  -1   11.27    1.56
  -9  -3  -1    6.92    1.26
   9  -3   1    8.38    1.42
   9  -3   1   11.97    1.50
   9  -3   1    8.78    0.88
   9  -3   1   10.64    1.43
   9   3   1    6.61    1.31
[truncated: 47,940 more chars]
